# Supplementary material for: The genome of okra (Abelmoschus esculentus) provides insights into its genome evolution and high nutrient content
Source: Hortic Res. 2023 Jun 2;10(8):uhad120. doi: 10.1093/hr/uhad120 (PMC10405168; doi:10.1093/hr/uhad120)
Supplement: Web_Material_uhad120 [file web_material_uhad120.zip]

Archive with 2 entries (2 files):
- Supplementary Figure-20230505.pdf
- Supplementary Tables.xlsx
