# Supplementary material for: The genome of okra (Abelmoschus esculentus) provides insights into its genome evolution and high nutrient content
Source: Hortic Res. 2023 Jun 2;10(8):uhad120. doi: 10.1093/hr/uhad120 (PMC10405168; doi:10.1093/hr/uhad120)
Supplement: Web_Material_uhad120 [file web_material_uhad120.zip › Supplementary Tables.xlsx]

## Sheet: Table S1
Supplementary Table 1 Summary of DNA sequencing data for Abelmoschus esculentus
Sequence type	Average read length (bp)	Raw data (Gb)	Raw reads number	Depth	Function
PacBio(ccs)	19877.5	27.85	1398935	23X	Assembly
PacBio(ccs)	18685.7	30.81	1645941	25X	Assembly
HiC	150	121.3	809069048	100X	Assembly
MGI-Seq	150	14.7	98598984	12X	Annotation
MGI-Seq	150	12.2	81718870	10X	Annotation
MGI-Seq	150	119.3	795544250	100X	Survey

## Sheet: Table S2
Supplementary Table 2 Statistics of the A. esculentus genome assembly
Assembly Feature	A. esculentus
	Contig	Scaffolds	Chromosomes
Number	128	1210	78
Total length (Gb)	1.2	1.2	1.2
Min (bp)	5160	5160	5160
N90 (bp)	6626754	12006612	13067450
No. of N90	68	60	56
N80 (bp)	11346599	14510376	14989029
No. of N80	55	51	47
N70 (bp)	12839058	16421228	17870826
No. of N70	45	43	40
N60 (bp)	14830567	17842567	18929180
No. of N60	37	35	33
N50 (bp)	16983626	18919931	22577286
No. of N50	29	28	27
GC content (%)	NA	0.3454	0.3379

## Sheet: Table S3
Supplementary Table 3 Survey statistic result of A. esculentus
Species	Total base（Gb）	K-mer	K-mer number	K-mer depth	Genome size(Gb)	Heterozygous ratio(%)	Repeat ratio（%）
Aes	94	17	103108798790	83.7	1.23	0.6	70.86

## Sheet: Table S4
Supplementary Table 4 Statistics of chromosome-anchored contigs in subgenome of A. esculentus
No.	Chr ID	Length
1	A1	12412861
2	A2	13820863
3	A3	17753558
4	A4	19661541
5	A5	18039893
6	A6	18597017
7	A7	20671870
8	A8	18929180
9	A9	16867460
10	A10	16421228
11	A11	13986377
12	A12	29181708
13	A13	20434399
14	A14	25042382
15	A15	17177724
16	A16	26446249
17	A17	17803952
18	A18	20690710
19	A19	20735190
20	A20	20324634
21	A21	16201713
22	A22	21299820
23	A23	20883271
24	A24	24555965
25	A25	22525943
26	A26	20913802
27	A27	24293134
28	A28	18307602
29	A29	21844413
30	A30	22727069
31	B1	12412861
32	B2	14510376
33	B3	17870826
34	B4	17277373
35	B5	16983626
36	B6	16395128
37	B7	16695244
38	B8	14331063
39	B9	13820863
40	B10	14884940
41	B11	14452385
42	B12	12327318
43	B13	11896252
44	B14	14137027
45	B15	14830567
46	B16	17842567
47	B17	11788916
48	B18	11756987
49	B19	21240546
50	B20	15196115
51	B21	14989029
52	B22	18032481
53	B23	16362309
54	B24	20645845
55	B25	21436570
56	B26	18010623
57	B27	22577286
58	B28	29371741
59	B29	20334022
60	B30	20167735
61	B31	11346599
62	B32	13067450
63	B33	11875527
64	B34	12006612
65	B35	11131880
Total Length	1191037794
Chromosome size	1190559400
Chromosome anchoring rate	0.9996

## Sheet: Table S5
Supplementary Table 5 The number of contigs and gaps in chromosomes of A. esculentus
Chr	Number of contigs	Number of gaps
A1	8	7
A2	1	0
A3	2	1
A4	1	0
A5	2	1
A6	2	1
A7	1	0
A8	2	1
A9	1	0
A10	3	2
A11	1	0
A12	3	2
A13	2	1
A14	2	1
A15	2	1
A16	2	1
A17	2	1
A18	1	0
A19	1	0
A20	3	2
A21	1	0
A22	1	0
A23	1	0
A24	1	0
A25	1	0
A26	1	0
A27	1	0
A28	2	1
A29	1	0
A30	1	0
B1	3	2
B2	1	0
B3	1	0
B4	2	1
B5	1	0
B6	3	2
B7	2	1
B8	3	2
B9	2	1
B10	2	1
B11	1	0
B12	3	2
B13	1	0
B14	1	0
B15	1	0
B16	1	0
B17	1	0
B18	1	0
B19	1	0
B20	1	0
B21	2	1
B22	1	0
B23	1	0
B24	1	0
B25	1	0
B26	1	0
B27	1	0
B28	3	2
B29	7	6
B30	1	0
B31	1	0
B32	2	1
B33	3	2
B34	3	2
B35	2	1

## Sheet: Table S6
Supplementary Table 6 The mapping rate of RNA-Seq and DNA-seq data to the A. esculentus genome
Samples	Sequencing type	Reads	Mapping Rate(%)
flower1	RNA-seq	34767011	96.76
flower2	RNA-seq	29876064	97.05
flower3	RNA-seq	28802004	96.78
young1	RNA-seq	29283708	97.63
young2	RNA-seq	36124813	97.35
young3	RNA-seq	31404498	97.1
mature1	RNA-seq	30940564	95.45
mature2	RNA-seq	33286752	96.69
mature3	RNA-seq	33665103	97.26
mature48-1	RNA-seq	27782045	97.71
mature48-2	RNA-seq	38950447	97.87
mature48-3	RNA-seq	30775812	96.66
senescent1	RNA-seq	39554365	96.82
senescent2	RNA-seq	33386380	97.72
senescent3	RNA-seq	32714255	97.69
genome survey	DNA-seq	397772125	95.73

## Sheet: Table S7
Supplementary Table 7 BUSCO analysis of A. esculentus genome assembly
Type	Whole genome (%)	Subgenome (%)
	genome mode	A / genome mode	B / genome mode
Complete BUSCOs ©	99	98.4	96.8
Complete and single-copy BUSCOs (S)	9	55.5	56.3
Complete and duplicated BUSCOs (D)	90	42.9	40.5
Fragmented BUSCOs (F)	0	0.3	0.1
Missing BUSCOs (M)	1	1.3	3.1

## Sheet: Table S8
Supplementary Table 8 Summary of telomere location in the A. esculentus genome assembly
No.	Chr ID	Locate type
1	A1	both
2	A2	both
3	A3	both
4	A4	both
5	A5	both
6	A6	both
7	A7	both
8	A8	both
9	A9	single
10	A10	both
11	A11	both
12	A12	both
13	A13	both
14	A14	both
15	A15	single
16	A16	both
17	A17	both
18	A18	both
19	A19	both
20	A20	single
21	A21	both
22	A22	both
23	A23	single
24	A24	both
25	A25	both
26	A26	both
27	A27	both
28	A28	both
29	A29	both
30	A30	both
31	B1	single
32	B2	both
33	B3	both
34	B4	both
35	B5	both
36	B6	both
37	B7	both
38	B8	both
39	B9	both
40	B10	both
41	B11	both
42	B12	both
43	B13	both
44	B14	both
45	B15	single
46	B16	both
47	B17	both
48	B18	both
49	B19	both
50	B20	both
51	B21	both
52	B22	both
53	B23	both
54	B24	both
55	B25	single
56	B26	both
57	B27	single
58	B28	both
59	B29	single
60	B30	single
61	B31	both
62	B32	undetected
63	B33	both
64	B34	single
65	B35	both

## Sheet: Table S9
Supplementary Table 9 Summary of intact LTR-RTs identified in the A. esculentus genome
LTR_loc	Category	Motif	TSD	5_TSD	3_TSD	Internal	Identity	Strand	SuperFamily	TE_type	Insertion_Time
A1:286327..292339	pass	motif:TGCA	TSD:TGTAA	286322..286326	292340..292344	IN:286783..291882	0.9519	+	Copia	LTR	1911988
A1:308368..313465	pass	motif:TACA	TSD:AGAAG	308363..308367	313466..313470	IN:308660..313173	1	-	unknown	LTR	0
A1:308368..313465	pass	motif:TGCA	TSD:AGAAG	308363..308367	313466..313470	IN:308660..313173	1	-	unknown	LTR	0
A1:393532..403138	pass	motif:TGCA	TSD:TGAAC	393527..393531	403139..403143	IN:395240..401437	0.9784	+	unknown	NA	842967
A1:435538..450120	pass	motif:TGCA	TSD:GATGA	435533..435537	450121..450125	IN:435989..449670	0.9534	+	unknown	LTR	1850408
A1:562808..570520	pass	motif:TGCA	TSD:GCTGG	562803..562807	570521..570525	IN:563350..569992	0.9319	+	unknown	LTR	2745871
A1:627470..634242	pass	motif:TGCA	TSD:AATCA	627465..627469	634243..634247	IN:628460..633252	0.9697	+	unknown	NA	1189579
A1:644657..651427	pass	motif:TGCA	TSD:AATCA	644652..644656	651428..651432	IN:645648..650437	0.9667	+	unknown	NA	1310073
A1:687213..693985	pass	motif:TGCA	TSD:AATCA	687208..687212	693986..693990	IN:688203..692995	0.9697	+	unknown	NA	1189579
A1:738260..743173	pass	motif:TGCA	TSD:CGATG	738255..738259	743174..743178	IN:738488..742945	0.9868	+	Copia	LTR	512213
A1:1102902..1109926	pass	motif:TGCA	TSD:CTTGG	1102897..1102901	1109927..1109931	IN:1103964..1108862	0.9887	-	unknown	LTR	437923
A1:1116474..1122286	pass	motif:TGCA	TSD:TTTAA	1116469..1116473	1122287..1122291	IN:1116948..1121811	0.9811	+	Copia	LTR	736239
A1:1336820..1345398	pass	motif:TGCA	TSD:CGTTA	1336815..1336819	1345399..1345403	IN:1337057..1345163	0.9705	-	unknown	NA	1157532
A1:1391252..1400450	pass	motif:TGCA	TSD:ACAAT	1391247..1391251	1400451..1400455	IN:1391499..1400203	0.9514	?	unknown	LTR	1932544
A1:1391686..1396586	pass	motif:TGCA	TSD:GTTTT	1391681..1391685	1396587..1396591	IN:1391961..1396312	0.9636	+	unknown	LTR	1435114
A1:1482952..1487106	pass	motif:TGCA	TSD:TTATC	1482947..1482951	1487107..1487111	IN:1483261..1486798	0.9968	+	unknown	LTR	123340
A1:1555938..1561913	pass	motif:TGCA	TSD:ATATG	1555933..1555937	1561914..1561918	IN:1556372..1561479	0.9562	+	Copia	LTR	1735809
A1:1760109..1765653	pass	motif:TGCA	TSD:CTCAT	1760104..1760108	1765654..1765658	IN:1760347..1765413	0.9667	+	unknown	NA	1310073
A1:1818116..1822312	pass	motif:TGCA	TSD:AGTTG	1818111..1818115	1822313..1822317	IN:1819171..1821254	0.9036	+	Copia	LTR	3968586
A1:1946390..1956972	pass	motif:TGCA	TSD:TGTTG	1946385..1946389	1956973..1956977	IN:1946808..1956554	0.9976	+	unknown	LTR	92456
A1:1949946..1955028	pass	motif:TGCA	TSD:AAGAC	1949941..1949945	1955029..1955033	IN:1950219..1954755	0.978	+	unknown	LTR	858812
A1:2076422..2078578	pass	motif:TGCA	TSD:GTGTA	2076417..2076421	2078579..2078583	IN:2076690..2078325	0.9142	-	unknown	LTR	3504516
A1:2144142..2147403	pass	motif:TGCA	TSD:CATCT	2144137..2144141	2147404..2147408	IN:2144427..2147118	0.9754	-	unknown	LTR	962019
A1:2261949..2270110	pass	motif:TGCA	TSD:CTATA	2261944..2261948	2270111..2270115	IN:2264146..2267914	0.9882	+	Gypsy	LTR	457454
A1:2370182..2373626	pass	motif:TGCA	TSD:AGCAA	2370177..2370181	2373627..2373631	IN:2370615..2373204	0.963	+	unknown	NA	1459378
A1:2374317..2379586	pass	motif:TGCA	TSD:CAACA	2374312..2374316	2379587..2379591	IN:2374585..2379321	0.9739	+	Gypsy	LTR	1021729
A1:2967399..2973198	pass	motif:TGCA	TSD:CAGCT	2967394..2967398	2973199..2973203	IN:2967677..2972920	0.9964	-	Copia	LTR	138795
A1:2984126..2989454	pass	motif:TGCA	TSD:GTCTC	2984121..2984125	2989455..2989459	IN:2984425..2989155	0.9599	+	Gypsy	LTR	1585070
A1:3123773..3129307	pass	motif:TGCA	TSD:AGGTC	3123768..3123772	3129308..3129312	IN:3124172..3128908	0.985	+	Gypsy	LTR	582770
A1:3171507..3177084	pass	motif:TGCA	TSD:ATATA	3171500..3171504	3177085..3177089	IN:3171972..3176618	0.9461	+	Gypsy	LTR	2151343
A1:3561157..3570014	pass	motif:TGCA	TSD:TAGAA	3561152..3561156	3570015..3570019	IN:3563149..3568025	0.9333	-	Gypsy	LTR	2686708
A1:5560326..5569022	pass	motif:TGCA	TSD:AATTG	5560321..5560325	5569023..5569027	IN:5561641..5567709	0.9901	-	Gypsy	LTR	383305
A1:5629450..5641177	pass	motif:TGCA	TSD:GGTAG	5629445..5629449	5641178..5641182	IN:5630789..5639846	0.9223	+	Gypsy	LTR	3154862
A1:5716548..5724925	pass	motif:TGCA	TSD:GGTAG	5716543..5716547	5724926..5724930	IN:5717957..5723523	0.9333	+	Gypsy	LTR	2686708
A1:5828151..5836536	pass	motif:TGCA	TSD:GGTAG	5828146..5828150	5836537..5836541	IN:5829560..5835126	0.9426	+	Gypsy	LTR	2296747
A1:5964504..5974866	pass	motif:TGCA	TSD:AGTTC	5964499..5964503	5974867..5974871	IN:5966404..5972981	0.9811	-	Gypsy	LTR	736239
A1:6310107..6316409	pass	motif:TGCA	TSD:ATCCA	6310102..6310106	6316410..6316414	IN:6311404..6315112	0.9792	+	Gypsy	LTR	811303
A1:6325871..6330657	pass	motif:TATA	TSD:CCTAT	6325866..6325870	6330658..6330662	IN:6326090..6330438	0.9954	+	unknown	LTR	177468
A1:6525437..6532773	pass	motif:TGCA	TSD:GTCCT	6525432..6525436	6532774..6532778	IN:6526808..6531405	0.9234	-	Gypsy	LTR	3107703
A1:7074555..7080532	pass	motif:TGCA	TSD:TTAAA	7074550..7074554	7080533..7080537	IN:7075023..7080062	0.9617	-	Copia	LTR	1512021
A1:7151443..7157099	pass	motif:TGCA	TSD:TACAT	7151438..7151442	7157100..7157104	IN:7151890..7156652	0.9621	+	Copia	LTR	1495813
A1:15517706..15526008	pass	motif:TGCA	TSD:GCAGG	15517701..15517705	15526009..15526013	IN:15519057..15524661	0.9215	-	Gypsy	LTR	3189207
A1:15579293..15589690	pass	motif:TGCA	TSD:CTTCC	15579288..15579292	15589691..15589695	IN:15580630..15588359	0.9134	+	Gypsy	LTR	3539281
A1:15664929..15671187	pass	motif:TGCA	TSD:CAAAT	15664924..15664928	15671188..15671192	IN:15665241..15670875	0.9936	-	unknown	LTR	247210
A1:15712451..15715984	pass	motif:TGCA	TSD:TATT	15712447..15712450	15715985..15715988	IN:15713021..15715414	1	+	Gypsy	LTR	0
A1:16109904..16115957	pass	motif:TGCA	TSD:AACAC	16109899..16109903	16115958..16115962	IN:16110138..16115723	0.9532	-	unknown	LTR	1858611
A1:16134761..16143924	pass	motif:TGCA	TSD:ATAAG	16134756..16134760	16143925..16143929	IN:16136950..16141735	0.9877	-	Gypsy	LTR	476999
A1:16240990..16249296	pass	motif:TGCA	TSD:ACCAT	16240985..16240989	16249297..16249301	IN:16242361..16247924	0.9461	+	Gypsy	LTR	2151343
A1:16408927..16418915	pass	motif:TGCA	TSD:GTAAT	16408922..16408926	16418916..16418920	IN:16410652..16417181	0.9787	+	unknown	NA	831089
A1:16425810..16431214	pass	motif:TGCA	TSD:CTTTA	16425805..16425809	16431215..16431219	IN:16426046..16430976	0.9289	-	Copia	LTR	2873059
A1:16683517..16693978	pass	motif:TGCA	TSD:ATACT	16683512..16683516	16693979..16693983	IN:16685348..16692134	0.9225	-	Gypsy	LTR	3146282
A1:16736701..16741482	pass	motif:TGCA	TSD:GATCC	16736696..16736700	16741483..16741487	IN:16736890..16741293	0.9894	-	unknown	LTR	410601
A1:16899092..16905875	pass	motif:TGCA	TSD:AATTT	16899087..16899091	16905876..16905880	IN:16899329..16905639	0.9536	?	unknown	NA	1842208
A1:17141331..17149554	pass	motif:TGCA	TSD:GAAAC	17141326..17141330	17149555..17149559	IN:17142647..17148238	0.9415	-	Gypsy	LTR	2342598
A1:17225171..17228965	pass	motif:TGCA	TSD:ATAAA	17225166..17225170	17228966..17228970	IN:17225800..17228334	0.9778	-	Gypsy	LTR	866738
A1:17307146..17312946	pass	motif:TGCA	TSD:TTAAA	17307141..17307145	17312947..17312951	IN:17307613..17312479	0.9679	+	Copia	LTR	1261815
A1:17371434..17383187	pass	motif:TGCA	TSD:CATCA	17371429..17371433	17383188..17383192	IN:17373199..17381421	0.9575	+	Gypsy	LTR	1682757
A1:17484991..17491337	pass	motif:TGCA	TSD:ATCTT	17484986..17484990	17491338..17491342	IN:17486302..17490025	0.9947	+	Gypsy	LTR	204570
A1:17797839..17804771	pass	motif:TGCA	TSD:GAAGT	17797834..17797838	17804772..17804776	IN:17798900..17803710	0.9878	+	unknown	LTR	473089
A1:17984804..17986796	pass	motif:TGCA	TSD:TGAGC	17984799..17984803	17986797..17986801	IN:17985049..17986550	0.9676	-	Copia	LTR	1273872
A1:18143353..18148616	pass	motif:TGCA	TSD:ACAG	18143349..18143352	18148617..18148620	IN:18143624..18148346	0.9594	+	Gypsy	LTR	1605394
A1:18319470..18324038	pass	motif:TGCA	TSD:GATAT	18319465..18319469	18324039..18324043	IN:18319788..18323719	0.9467	-	Copia	LTR	2126490
A1:18417555..18434898	pass	motif:TGCA	TSD:ATTCT	18417550..18417554	18434899..18434903	IN:18420542..18431919	0.993	+	Gypsy	LTR	270495
A1:18497328..18502358	pass	motif:TGCA	TSD:AAGTC	18497323..18497327	18502359..18502363	IN:18497577..18502109	0.9799	+	unknown	LTR	783625
A1:19018744..19036975	pass	motif:TGCA	TSD:ATTAC	19018739..19018743	19036976..19036980	IN:19021582..19034141	0.9448	-	Gypsy	LTR	2205265
A1:19231798..19238040	pass	motif:TGCA	TSD:CATCT	19231793..19231797	19238041..19238045	IN:19232078..19237760	0.9786	-	unknown	LTR	835048
A1:19310722..19315784	pass	motif:TGCA	TSD:CCTTC	19310717..19310721	19315785..19315789	IN:19311174..19315332	0.9934	+	Copia	LTR	254970
A1:19638547..19643355	pass	motif:TGCA	TSD:TGACG	19638542..19638546	19643356..19643360	IN:19638715..19643187	0.9643	+	unknown	LTR	1406832
A1:19690247..19695622	pass	motif:TGCA	TSD:CTCAT	19690242..19690246	19695623..19695627	IN:19690545..19695324	0.9899	+	Gypsy	LTR	391101
A1:19831964..19836840	pass	motif:TGCA	TSD:TGTCC	19831959..19831963	19836841..19836845	IN:19832162..19836638	0.9752	-	unknown	LTR	969973
A1:20162072..20166956	pass	motif:TGCA	TSD:AAAAT	20162067..20162071	20166957..20166961	IN:20162273..20166755	0.9751	+	unknown	LTR	973951
A1:21584663..21591675	pass	motif:TGCA	TSD:ACTAT	21584658..21584662	21591676..21591680	IN:21585724..21590614	0.9906	-	unknown	LTR	363823
A1:22348826..22357980	pass	motif:TGCA	TSD:ACTAA	22348821..22348825	22357981..22357985	IN:22351013..22355794	0.9877	+	Gypsy	LTR	476999
A1:23157300..23173584	pass	motif:TGCA	TSD:ATATA	23157295..23157299	23173585..23173589	IN:23159624..23171254	0.9761	-	Gypsy	LTR	934196
A1:24103048..24112192	pass	motif:TGCA	TSD:ACAAC	24103043..24103047	24112193..24112197	IN:24105223..24110007	0.9735	-	Gypsy	LTR	1037673
A1:27329692..27334612	pass	motif:TGCA	TSD:CCCAT	27329687..27329691	27334613..27334617	IN:27329991..27334314	0.9799	-	Gypsy	LTR	783625
A1:27362021..27370777	pass	motif:TGCA	TSD:CTGAA	27362016..27362020	27370778..27370782	IN:27363329..27369459	0.9879	+	Gypsy	LTR	469180
A2:754737..757562	pass	motif:TGCA	TSD:GAGGC	754732..754736	757563..757567	IN:755029..757269	0.9693	-	Gypsy	LTR	1205616
A2:781393..784061	pass	motif:TGCA	TSD:GATTT	781388..781392	784062..784066	IN:781723..783731	0.9939	-	unknown	NA	235575
A2:2063257..2068648	pass	motif:TGCA	TSD:GAAAT	2063252..2063256	2068649..2068653	IN:2063565..2068340	0.9838	+	Gypsy	LTR	629905
A2:2477271..2482775	pass	motif:TGCA	TSD:ATATG	2477266..2477270	2482776..2482780	IN:2477682..2482364	0.9951	-	Gypsy	LTR	189080
A2:3694417..3697950	pass	motif:TGCA	TSD:CTGTC	3694412..3694416	3697951..3697955	IN:3694987..3697380	1	-	Gypsy	LTR	0
A2:4407505..4411100	pass	motif:TGCA	TSD:TATG	4407501..4407504	4411101..4411104	IN:4408149..4410456	0.9814	-	Gypsy	LTR	724405
A2:4633476..4637009	pass	motif:TGCA	TSD:ATAT	4633472..4633475	4637010..4637013	IN:4634046..4636439	1	-	Gypsy	LTR	0
A2:5964127..5968904	pass	motif:TGCA	TSD:TGGTC	5964122..5964126	5968905..5968909	IN:5964327..5968706	0.985	+	unknown	LTR	582770
A2:6325097..6330007	pass	motif:TGCA	TSD:GATAC	6325092..6325096	6330008..6330012	IN:6325305..6329799	0.9904	+	unknown	LTR	371614
A2:6488478..6489994	pass	motif:TGCA	TSD:GTAAT	6488473..6488477	6489995..6489999	IN:6488809..6489663	0.9909	?	unknown	NA	352141
A2:7073810..7080216	pass	motif:TGCA	TSD:ATTGT	7073805..7073809	7080217..7080221	IN:7075140..7078873	0.9888	+	Gypsy	LTR	434018
A2:7815701..7821888	pass	motif:TGCA	TSD:ATAT	7815697..7815700	7821889..7821892	IN:7816552..7821037	0.9976	+	Gypsy	LTR	92456
A2:8971583..8977240	pass	motif:TGCA	TSD:TAAT	8971579..8971582	8977241..8977244	IN:8972123..8976700	0.9926	+	Gypsy	LTR	286029
A2:9186689..9195256	pass	motif:TGCA	TSD:AAGAC	9186684..9186688	9195257..9195261	IN:9186940..9195005	0.9721	?	unknown	LTR	1093545
A2:9187321..9190858	pass	motif:TGCA	TSD:TAAG	9187317..9187320	9190859..9190862	IN:9187893..9190286	1	-	Gypsy	LTR	0
A2:9562809..9568435	pass	motif:TGCA	TSD:AATAT	9562804..9562808	9568436..9568440	IN:9563298..9567946	0.9796	-	Gypsy	LTR	795484
A2:9867957..9872116	pass	motif:TGCA	TSD:TATAT	9867952..9867956	9872117..9872121	IN:9868263..9871808	0.974	-	unknown	LTR	1017745
A2:10610011..10618563	pass	motif:TGCA	TSD:AGGAT	10610006..10610010	10618564..10618568	IN:10611147..10617436	0.985	+	unknown	NA	582770
A2:10801359..10807415	pass	motif:TGCA	TSD:CCCT	10801355..10801358	10807416..10807419	IN:10801904..10806873	0.9761	-	Gypsy	LTR	934196
A2:10970653..10980396	pass	motif:TGCA	TSD:GGTAC	10970648..10970652	10980397..10980401	IN:10972021..10979028	0.9291	+	Gypsy	LTR	2864562
A2:11077819..11083816	pass	motif:TCCA	TSD:TGGAA	11077814..11077818	11083817..11083821	IN:11078253..11083382	0.9471	-	Copia	LTR	2109933
A2:11925728..11931754	pass	motif:TGCA	TSD:GAGAG	11925723..11925727	11931755..11931759	IN:11925969..11931513	0.9834	-	unknown	LTR	645633
A2:12214881..12219183	pass	motif:TGCA	TSD:GTTTT	12214876..12214880	12219184..12219188	IN:12215128..12218935	0.9597	-	Copia	LTR	1593198
A2:12242720..12251067	pass	motif:TGCA	TSD:GACAG	12242715..12242719	12251068..12251072	IN:12244090..12249697	0.9387	+	Gypsy	LTR	2459638
A2:12283645..12288685	pass	motif:TGCA	TSD:AAAAT	12283640..12283644	12288686..12288690	IN:12283892..12288439	0.9595	+	Copia	LTR	1601328
A2:12501655..12507529	pass	motif:TGCA	TSD:GTTGA	12501650..12501654	12507530..12507534	IN:12502125..12507059	0.9957	+	Copia	LTR	165861
A2:12620572..12629547	pass	motif:TGCA	TSD:ATATC	12620567..12620571	12629548..12629552	IN:12621737..12628384	0.9726	+	Copia	LTR	1073578
A2:12836419..12839215	pass	motif:TGCA	TSD:ATATT	12836414..12836418	12839216..12839220	IN:12836651..12838981	0.9487	+	unknown	NA	2043800
A2:13264575..13275805	pass	motif:TGCA	TSD:AACT	13264571..13264574	13275806..13275809	IN:13264926..13275456	0.9318	+	unknown	LTR	2750101
A2:13277885..13286215	pass	motif:TGCA	TSD:TACCC	13277880..13277884	13286216..13286220	IN:13279256..13284845	0.9599	-	Gypsy	LTR	1585070
A2:13414736..13420266	pass	motif:TGCA	TSD:CCTCT	13414731..13414735	13420267..13420271	IN:13415030..13419971	0.9695	-	Gypsy	LTR	1197597
A2:13709644..13728115	pass	motif:TGCA	TSD:CGCGC	13709639..13709643	13728116..13728120	IN:13712827..13724919	0.9866	-	Gypsy	LTR	520044
A2:14097470..14105995	pass	motif:TGCA	TSD:CACTC	14097465..14097469	14105996..14106000	IN:14098597..14104865	0.9903	-	unknown	NA	375510
A2:14179930..14184875	pass	motif:TGCA	TSD:GGGCA	14179925..14179929	14184876..14184880	IN:14180134..14184671	0.9657	-	unknown	LTR	1350350
A2:14238292..14242442	pass	motif:TGCA	TSD:AAAAC	14238287..14238291	14242443..14242447	IN:14238595..14242139	0.9901	+	unknown	LTR	383305
A2:14375712..14379979	pass	motif:TGCA	TSD:GTATG	14375707..14375711	14379980..14379984	IN:14375985..14379706	0.9927	+	Copia	LTR	282145
A2:14422605..14430889	pass	motif:TGCA	TSD:GTTCA	14422600..14422604	14430890..14430894	IN:14423949..14429546	0.9382	+	Gypsy	LTR	2480588
A2:14435160..14444588	pass	motif:TGCA	TSD:GTTCC	14435155..14435159	14444589..14444593	IN:14436503..14443236	0.9209	-	Gypsy	LTR	3214994
A2:14563658..14571902	pass	motif:TGCA	TSD:AAGAG	14563653..14563657	14571903..14571907	IN:14565025..14570533	0.93	-	Gypsy	LTR	2826358
A2:14742458..14755402	pass	motif:TGCA	TSD:ATAAA	14742453..14742457	14755403..14755407	IN:14745551..14752309	0.9848	+	Gypsy	LTR	590621
A2:15049198..15053724	pass	motif:TGCA	TSD:ATTTT	15049193..15049197	15053725..15053729	IN:15050295..15052627	0.9599	+	Copia	LTR	1585070
A2:15104672..15108832	pass	motif:TGCA	TSD:ATATT	15104667..15104671	15108833..15108837	IN:15104976..15108521	0.9614	-	unknown	LTR	1524183
A2:15312321..15317885	pass	motif:TGCA	TSD:TGGCA	15312316..15312320	15317886..15317890	IN:15312753..15317440	0.9438	-	Gypsy	LTR	2246812
A2:15355339..15360252	pass	motif:TGCA	TSD:TTCTT	15355334..15355338	15360253..15360257	IN:15356053..15359538	0.9804	-	Gypsy	LTR	763871
A2:15649456..15654479	pass	motif:TGCA	TSD:ACTTT	15649451..15649455	15654480..15654484	IN:15649693..15654242	0.9705	-	Copia	LTR	1157532
A2:16102940..16111619	pass	motif:TGCA	TSD:ACAT	16102936..16102939	16111620..16111623	IN:16103478..16111081	0.9981	+	unknown	NA	73170
A2:16629537..16635001	pass	motif:TGCA	TSD:GAAGC	16629532..16629536	16635002..16635006	IN:16629932..16634606	0.9495	-	Gypsy	LTR	2010791
A2:16814148..16822503	pass	motif:TGCA	TSD:GTCAA	16814143..16814147	16822504..16822508	IN:16815518..16821132	0.9292	-	Gypsy	LTR	2860315
A2:16876865..16888331	pass	motif:TGCA	TSD:CTATT	16876860..16876864	16888332..16888336	IN:16879144..16886050	0.9781	-	Gypsy	LTR	854850
A2:16916865..16921106	pass	motif:TGCA	TSD:GTTCC	16916860..16916864	16921107..16921111	IN:16917932..16920030	0.9508	+	Copia	LTR	1957231
A2:16935621..16945358	pass	motif:TGCA	TSD:TTTAG	16935616..16935620	16945359..16945363	IN:16936922..16944067	0.9831	+	Gypsy	LTR	657435
A2:17372495..17376648	pass	motif:TGCA	TSD:AAAGA	17372490..17372494	17376649..17376653	IN:17372801..17376342	0.9577	-	unknown	LTR	1674604
A2:17736180..17740898	pass	motif:TACA	TSD:TATAC	17736175..17736179	17740899..17740903	IN:17736431..17740647	0.9643	-	unknown	LTR	1406832
A2:17775650..17782004	pass	motif:TGCA	TSD:GTTGC	17775645..17775649	17782005..17782009	IN:17776971..17780688	0.9864	+	Gypsy	LTR	527878
A2:17824248..17829570	pass	motif:TGCA	TSD:TCTTC	17824243..17824247	17829571..17829575	IN:17824523..17829295	0.9745	+	Gypsy	LTR	997830
A2:17978703..17984375	pass	motif:TGCA	TSD:TCCTC	17978698..17978702	17984376..17984380	IN:17980074..17983004	0.9395	?	unknown	NA	2426149
A2:18009093..18027611	pass	motif:TGCA	TSD:GAAAC	18009088..18009092	18027612..18027616	IN:18012309..18024387	0.9817	-	Gypsy	LTR	712575
A2:18215050..18221504	pass	motif:TGCA	TSD:TGATA	18215045..18215049	18221505..18221509	IN:18215641..18220912	0.8821	+	unknown	LTR	4933431
A2:18287678..18292723	pass	motif:TGCA	TSD:AATCC	18287673..18287677	18292724..18292728	IN:18287951..18292450	0.9744	-	unknown	LTR	1001812
A2:18424467..18429327	pass	motif:TGCA	TSD:CTCCT	18424462..18424466	18429328..18429332	IN:18424717..18429080	0.94	+	unknown	LTR	2405239
A2:18546478..18558263	pass	motif:TGCA	TSD:GTATG	18546473..18546477	18558264..18558268	IN:18547823..18556919	0.9309	+	Gypsy	LTR	2788204
A2:18645601..18653876	pass	motif:TGCA	TSD:AAACC	18645596..18645600	18653877..18653881	IN:18646948..18652526	0.9187	+	Gypsy	LTR	3309741
A2:18720658..18728947	pass	motif:TGCA	TSD:AAGCT	18720653..18720657	18728948..18728952	IN:18722004..18727598	0.9252	-	Gypsy	LTR	3030700
A2:18756196..18763171	pass	motif:TGCA	TSD:ATATG	18756191..18756195	18763172..18763176	IN:18757535..18761833	0.9276	?	unknown	NA	2928348
A2:19470247..19476608	pass	motif:TGCA	TSD:ATAT	19470243..19470246	19476609..19476612	IN:19471131..19475724	0.9989	+	Gypsy	LTR	42339
A2:19521717..19529630	pass	motif:TGCA	TSD:GTAAT	19521712..19521716	19529631..19529635	IN:19523087..19528260	0.9285	+	Gypsy	LTR	2890059
A2:19555194..19566632	pass	motif:TGCA	TSD:TAGTC	19555189..19555193	19566633..19566637	IN:19558687..19563139	0.9614	+	Gypsy	LTR	1524183
A2:19790657..19795747	pass	motif:TGCA	TSD:AGTA	19790653..19790656	19795748..19795751	IN:19790822..19795582	0.9879	+	unknown	LTR	469180
A2:19981024..19989080	pass	motif:TGCA	TSD:AACTA	19981019..19981023	19989081..19989085	IN:19982338..19987765	0.9369	+	Gypsy	LTR	2535129
A2:20222081..20230343	pass	motif:TGCA	TSD:GCATG	20222076..20222080	20230344..20230348	IN:20223429..20228996	0.9458	+	Gypsy	LTR	2163777
A2:20653906..20662187	pass	motif:TGCA	TSD:ACCCC	20653901..20653905	20662188..20662192	IN:20655247..20660843	0.9177	+	Gypsy	LTR	3352911
A2:20962673..20968164	pass	motif:TGCA	TSD:ACTTA	20962668..20962672	20968165..20968169	IN:20963145..20967693	0.9809	-	Copia	LTR	744131
A2:21061911..21078391	pass	motif:TGCA	TSD:CATTA	21061906..21061910	21078392..21078396	IN:21065449..21074848	0.9551	-	unknown	LTR	1780776
A2:21292971..21298914	pass	motif:TGCA	TSD:AGAAG	21292966..21292970	21298915..21298919	IN:21294750..21297144	0.9652	-	Gypsy	LTR	1370509
A2:21856039..21864293	pass	motif:TGCA	TSD:GAAAG	21856034..21856038	21864294..21864298	IN:21857598..21862734	1	-	Gypsy	LTR	0
A2:22406872..22415130	pass	motif:TGCA	TSD:GGAAT	22406867..22406871	22415131..22415135	IN:22408436..22413566	1	-	Gypsy	LTR	0
A2:22488209..22497838	pass	motif:TGCA	TSD:ACTTT	22488204..22488208	22497839..22497843	IN:22489370..22496677	0.988	+	Copia	LTR	465271
A2:23827974..23833011	pass	motif:TGCA	TSD:ACTCT	23827969..23827973	23833012..23833016	IN:23828260..23832725	0.9895	+	unknown	LTR	406700
A2:23961935..23970688	pass	motif:TGCA	TSD:CCCTC	23961930..23961934	23970689..23970693	IN:23963267..23969356	0.9062	+	Gypsy	LTR	3854065
A2:24199735..24208857	pass	motif:TGCA	TSD:CATAT	24199730..24199734	24208858..24208862	IN:24201101..24207485	0.9323	-	Gypsy	LTR	2728955
A2:24280506..24285596	pass	motif:TGCA	TSD:CAACT	24280501..24280505	24285597..24285601	IN:24280779..24285323	0.978	+	unknown	LTR	858812
A2:24393311..24398838	pass	motif:TGCA	TSD:ATTCT	24393306..24393310	24398839..24398843	IN:24393750..24398407	0.9318	-	Gypsy	LTR	2750101
A2:24476258..24484892	pass	motif:TGCA	TSD:CTATA	24476253..24476257	24484893..24484897	IN:24477392..24483758	0.9938	-	Gypsy	LTR	239453
A2:24521528..24525808	pass	motif:TGCA	TSD:ATTGA	24521523..24521527	24525809..24525813	IN:24521626..24525710	0.9798	?	unknown	NA	787577
A2:24586479..24591378	pass	motif:TGCA	TSD:ATGAG	24586474..24586478	24591379..24591383	IN:24587193..24590664	0.9846	?	unknown	NA	598473
A2:24669716..24675254	pass	motif:TGCA	TSD:TGCTG	24669711..24669715	24675255..24675259	IN:24670467..24674505	0.976	+	unknown	LTR	938169
A2:24741358..24749591	pass	motif:TGCA	TSD:AGAGA	24741353..24741357	24749592..24749596	IN:24742670..24748276	0.9179	+	Gypsy	LTR	3344271
A2:24980143..24985273	pass	motif:TGCA	TSD:AGCAC	24980138..24980142	24985274..24985278	IN:24980367..24985045	0.9254	-	unknown	LTR	3022157
A2:25101667..25106837	pass	motif:TGCA	TSD:GATTT	25101662..25101666	25106838..25106842	IN:25101936..25106567	0.937	+	Gypsy	LTR	2530930
A2:25560584..25566447	pass	motif:TGCA	TSD:ATGGA	25560579..25560583	25566448..25566452	IN:25561053..25565981	0.9809	?	unknown	NA	744131
A2:25608478..25616570	pass	motif:TGCA	TSD:GTTAC	25608473..25608477	25616571..25616575	IN:25609542..25615498	0.9552	+	unknown	NA	1776685
A2:26014461..26024034	pass	motif:TGCA	TSD:TATAT	26014456..26014460	26024035..26024039	IN:26015622..26022883	0.9502	-	Copia	LTR	1981938
A2:26428662..26435764	pass	motif:TGCA	TSD:TTGTT	26428657..26428661	26435765..26435769	IN:26428867..26435559	0.9757	+	unknown	LTR	950091
A2:26629021..26634579	pass	motif:TGCA	TSD:ATATA	26629016..26629020	26634580..26634584	IN:26629259..26634341	0.9622	?	unknown	NA	1491763
A2:26970515..26977048	pass	motif:TGCA	TSD:ATAG	26970511..26970514	26977049..26977052	IN:26971489..26976074	0.96	-	unknown	NA	1581007
A2:27769882..27773419	pass	motif:TGCA	TSD:TTTT	27769878..27769881	27773420..27773423	IN:27770454..27772847	0.9948	+	Gypsy	LTR	200697
A2:28355899..28360827	pass	motif:TGCA	TSD:CTCTG	28355894..28355898	28360828..28360832	IN:28356098..28360628	0.9749	+	Copia	LTR	981908
A2:28361905..28366991	pass	motif:TGCA	TSD:CTC	28361900..28361902	28366992..28366994	IN:28362376..28366520	0.983	+	Copia	LTR	661370
A2:28478299..28483930	pass	motif:TGCA	TSD:TTAT	28478295..28478298	28483931..28483934	IN:28478826..28483403	0.9981	+	Gypsy	LTR	73170
B3:328346..333823	pass	motif:TGCA	TSD:TATAA	328341..328345	333824..333828	IN:328568..333599	0.9598	-	Copia	LTR	1589134
B3:838119..843825	pass	motif:TGCA	TSD:AATTA	838114..838118	843826..843830	IN:838357..843591	0.9456	+	Copia	LTR	2172070
B3:984889..990540	pass	motif:TGCA	TSD:CTAG	984885..984888	990541..990544	IN:985429..990000	0.9944	+	Gypsy	LTR	216193
B3:992498..998090	pass	motif:TGCA	TSD:TTTAC	992493..992497	998091..998095	IN:992737..997851	0.9874	+	Copia	LTR	488732
B3:1046807..1052340	pass	motif:TGCA	TSD:CTTG	1046803..1046806	1052341..1052344	IN:1047271..1051878	0.9914	-	Gypsy	LTR	332680
B3:1210122..1216482	pass	motif:TGCA	TSD:TTAT	1210118..1210121	1216483..1216486	IN:1211006..1215599	0.9932	-	Gypsy	LTR	262731
B3:1261549..1264209	pass	motif:TGCA	TSD:TATCC	1261544..1261548	1264210..1264214	IN:1261932..1263834	0.9089	+	unknown	NA	3735618
B3:1487368..1492752	pass	motif:TGCA	TSD:TATAT	1487361..1487365	1492753..1492757	IN:1487610..1492510	0.9917	-	Copia	LTR	321010
B3:1537721..1542856	pass	motif:TGCA	TSD:ATGCC	1537716..1537720	1542857..1542861	IN:1538010..1542567	0.9758	+	Gypsy	LTR	946117
B3:1544505..1548967	pass	motif:TGCA	TSD:AAGAA	1544500..1544504	1548968..1548972	IN:1544744..1548728	0.9833	+	unknown	LTR	649567
B3:1983736..1988679	pass	motif:TGCA	TSD:GGGGA	1983731..1983735	1988680..1988684	IN:1984035..1988381	0.9833	+	Gypsy	LTR	649567
B3:2092326..2096532	pass	motif:TGCA	TSD:GAAAA	2092321..2092325	2096533..2096537	IN:2093383..2095478	0.9395	+	Copia	LTR	2426149
B3:2370816..2375624	pass	motif:TGCA	TSD:AAAAC	2370811..2370815	2375625..2375629	IN:2371520..2374920	0.9801	-	Gypsy	LTR	775722
B3:3353210..3361440	pass	motif:TGCA	TSD:ATCAT	3353205..3353209	3361441..3361445	IN:3354540..3360110	0.9827	+	Gypsy	LTR	673179
B3:3392609..3396815	pass	motif:TGCA	TSD:AGTTT	3392604..3392608	3396816..3396820	IN:3392940..3396485	0.973	-	unknown	LTR	1057615
B3:3703494..3707723	pass	motif:TGCA	TSD:AAACT	3703489..3703493	3707724..3707728	IN:3704562..3706655	0.9738	+	Copia	LTR	1025714
B3:3767504..3773027	pass	motif:TGCA	TSD:ATTAT	3767499..3767503	3773028..3773032	IN:3767738..3772789	0.9412	+	unknown	NA	2355115
B3:4036135..4041101	pass	motif:TGCA	TSD:GTCTA	4036130..4036134	4041102..4041106	IN:4036373..4040863	0.9832	+	unknown	LTR	653501
B3:4106877..4117347	pass	motif:TGCA	TSD:GTCAT	4106872..4106876	4117348..4117352	IN:4108239..4115987	0.9354	+	Gypsy	LTR	2598190
B3:4126188..4131139	pass	motif:TGCA	TSD:CTTTC	4126183..4126187	4131140..4131144	IN:4126423..4130905	0.9702	-	unknown	LTR	1169546
B3:4191678..4197393	pass	motif:TGCA	TSD:AATTA	4191673..4191677	4197394..4197398	IN:4191916..4197155	0.9664	?	unknown	NA	1322150
B3:4233299..4240881	pass	motif:TGCA	TSD:GATAT	4233294..4233298	4240882..4240886	IN:4234618..4239565	0.9629	-	Gypsy	LTR	1463424
B3:4363195..4369824	pass	motif:TGCA	TSD:ACTTA	4363190..4363194	4369825..4369829	IN:4364552..4368466	0.9463	+	Gypsy	LTR	2143056
B3:4467930..4476133	pass	motif:TGCA	TSD:TTTAT	4467925..4467929	4476134..4476138	IN:4469258..4474803	0.9812	-	Gypsy	LTR	732294
B3:4513113..4518450	pass	motif:TGCA	TSD:TTTTT	4513108..4513112	4518452..4518456	IN:4513410..4518151	0.9503	-	Gypsy	LTR	1977819
B3:4606630..4614837	pass	motif:TGCA	TSD:TTTAC	4606625..4606629	4614838..4614842	IN:4607956..4613511	0.9736	-	Gypsy	LTR	1033686
B3:4671304..4679800	pass	motif:TGCA	TSD:AAGGG	4671299..4671303	4679801..4679805	IN:4673101..4677999	0.9806	-	Gypsy	LTR	755974
B3:4706478..4713343	pass	motif:TGCA	TSD:GGGCT	4706473..4706477	4713344..4713348	IN:4708039..4711782	1	+	Gypsy	LTR	0
B3:4733360..4741613	pass	motif:TGCA	TSD:CAATG	4733355..4733359	4741614..4741618	IN:4734921..4740052	1	-	Gypsy	LTR	0
B3:4754951..4763214	pass	motif:TGCA	TSD:GAGGA	4754946..4754950	4763215..4763219	IN:4756519..4761646	1	+	Gypsy	LTR	0
B3:4800475..4808523	pass	motif:TGCA	TSD:CGGAC	4800470..4800474	4808524..4808528	IN:4802038..4806960	1	-	Gypsy	LTR	0
B3:5121821..5127347	pass	motif:TGCA	TSD:AATAG	5121816..5121820	5127348..5127352	IN:5122015..5127153	0.9897	+	unknown	LTR	398899
B3:5225191..5233409	pass	motif:TGCA	TSD:CGTAT	5225186..5225190	5233410..5233414	IN:5226524..5232081	0.9812	+	Gypsy	LTR	732294
B3:5295137..5303462	pass	motif:TGCA	TSD:GTTAT	5295132..5295136	5303463..5303467	IN:5296530..5302069	0.9405	+	Gypsy	LTR	2384343
B3:5478617..5495623	pass	motif:TGCA	TSD:ACTAG	5478612..5478616	5495624..5495628	IN:5481072..5493157	0.981	+	Gypsy	LTR	740185
B3:5538926..5547319	pass	motif:TGCA	TSD:CAAAT	5538921..5538925	5547320..5547324	IN:5540262..5545979	0.9665	+	Gypsy	LTR	1318124
B3:5548487..5554145	pass	motif:TGCA	TSD:ATTA	5548483..5548486	5554146..5554149	IN:5549027..5553605	1	-	Gypsy	LTR	0
B3:5566308..5574024	pass	motif:TGCA	TSD:ACAAC	5566303..5566307	5574025..5574029	IN:5567715..5572610	0.9625	-	Gypsy	LTR	1479614
B3:5623777..5632036	pass	motif:TGCA	TSD:CTTAA	5623772..5623776	5632037..5632041	IN:5625344..5630469	1	+	Gypsy	LTR	0
B3:5666981..5673852	pass	motif:TGCA	TSD:ACTTG	5666976..5666980	5673853..5673857	IN:5668542..5672290	0.9994	-	Gypsy	LTR	23086
B3:5746743..5762504	pass	motif:TGCA	TSD:TCAAT	5746738..5746742	5762505..5762509	IN:5747927..5761317	0.9874	+	Gypsy	LTR	488732
B3:5752478..5760727	pass	motif:TGCA	TSD:CAGAC	5752473..5752477	5760728..5760732	IN:5754037..5759168	1	+	Gypsy	LTR	0
B3:5782779..5785649	pass	motif:TGCA	TSD:GCTTT	5782774..5782778	5785650..5785654	IN:5783639..5784790	0.9372	-	Gypsy	LTR	2522534
B3:5851164..5856978	pass	motif:TGCA	TSD:ATAT	5851160..5851163	5856979..5856982	IN:5851751..5856391	0.9693	-	Gypsy	LTR	1205616
B3:6071262..6080797	pass	motif:TGCA	TSD:CTATG	6071257..6071261	6080798..6080802	IN:6072591..6079467	0.9737	-	Gypsy	LTR	1029700
B3:6217639..6229422	pass	motif:TGCA	TSD:ATATT	6217634..6217638	6229423..6229427	IN:6220069..6226988	0.9791	-	Gypsy	LTR	815259
B3:6383964..6392096	pass	motif:TGCA	TSD:ATTTA	6383959..6383963	6392097..6392101	IN:6385309..6390751	0.9814	-	Gypsy	LTR	724405
B3:6671811..6678919	pass	motif:TGCA	TSD:AAAGC	6671806..6671810	6678920..6678924	IN:6673140..6677590	0.9699	-	unknown	NA	1181564
B3:6733606..6741182	pass	motif:TGCA	TSD:CGCAG	6733601..6733605	6741183..6741187	IN:6734934..6739854	0.9669	+	Gypsy	LTR	1302024
B3:6795097..6808247	pass	motif:TGCA	TSD:ATTAA	6795092..6795096	6808248..6808252	IN:6796615..6806730	0.9546	+	Gypsy	LTR	1801239
B3:9216062..9224303	pass	motif:TGCA	TSD:GATAT	9216057..9216061	9224304..9224308	IN:9217387..9222976	0.9729	-	Gypsy	LTR	1061605
B3:9362608..9370843	pass	motif:TGCA	TSD:GTAGA	9362603..9362607	9370844..9370848	IN:9363939..9369521	0.9692	+	Gypsy	LTR	1209627
B3:9462078..9470277	pass	motif:TGCA	TSD:GGTAT	9462073..9462077	9470278..9470282	IN:9463397..9468968	0.9456	+	Gypsy	LTR	2172070
B3:9509897..9518144	pass	motif:TGCA	TSD:TTGTT	9509892..9509896	9518145..9518149	IN:9511227..9516815	0.9737	-	Gypsy	LTR	1029700
B3:9705223..9710564	pass	motif:TGCA	TSD:ACAGT	9705218..9705222	9710565..9710569	IN:9705538..9710249	0.9527	+	Gypsy	LTR	1879129
B3:9808976..9813901	pass	motif:TGCA	TSD:TGCAA	9808971..9808975	9813902..9813906	IN:9809255..9813622	0.9857	-	unknown	LTR	555311
B3:9968604..9975041	pass	motif:TGCA	TSD:TGCAT	9968599..9968603	9975042..9975046	IN:9969350..9974294	0.9346	+	unknown	LTR	2631879
B3:9978305..9986693	pass	motif:TGCA	TSD:AGACA	9978300..9978304	9986694..9986698	IN:9979704..9985308	0.925	+	Gypsy	LTR	3039246
B3:10022248..10024939	pass	motif:TGCA	TSD:CTAA	10022244..10022247	10024940..10024943	IN:10022613..10024574	0.9945	-	Gypsy	LTR	212318
B3:10084987..10093234	pass	motif:TGCA	TSD:ACTAT	10084982..10084986	10093235..10093239	IN:10086317..10091905	0.9722	-	Gypsy	LTR	1089551
B3:10274466..10282768	pass	motif:TGCA	TSD:ACATG	10274461..10274465	10282769..10282773	IN:10275789..10281445	0.9645	+	Gypsy	LTR	1398756
B3:10293223..10297981	pass	motif:TGCA	TSD:CAAAA	10293218..10293222	10297982..10297986	IN:10293502..10297702	0.9606	-	unknown	LTR	1556640
B3:10324160..10327535	pass	motif:TGCA	TSD:TGTA	10324156..10324159	10327536..10327539	IN:10324875..10326830	0.9455	-	Gypsy	LTR	2176217
B3:10483080..10488410	pass	motif:TGCA	TSD:TAAAC	10483075..10483079	10488411..10488415	IN:10483394..10488095	0.9619	-	Gypsy	LTR	1503916
B3:10524129..10532365	pass	motif:TGCA	TSD:AAAGG	10524124..10524128	10532366..10532370	IN:10525454..10531037	0.9699	+	Gypsy	LTR	1181564
B3:10633890..10639528	pass	motif:TGCA	TSD:ATGT	10633886..10633889	10639529..10639532	IN:10634430..10638988	0.987	+	Gypsy	LTR	504384
B3:10645561..10649784	pass	motif:TGCA	TSD:ACTTT	10645556..10645560	10649785..10649789	IN:10646625..10648719	0.9596	+	Copia	LTR	1597263
B3:10661373..10669036	pass	motif:TGCA	TSD:CTAAC	10661368..10661372	10669037..10669041	IN:10662700..10667709	0.9849	+	Gypsy	LTR	586695
B3:10958830..10964785	pass	motif:TGCA	TSD:CTTTT	10958825..10958829	10964786..10964790	IN:10959065..10964550	0.9872	-	Copia	LTR	496557
B3:11396937..11401564	pass	motif:TGCA	TSD:ACAAT	11396932..11396936	11401565..11401569	IN:11397641..11400860	0.9887	?	unknown	NA	437923
B3:11405605..11410920	pass	motif:TGCA	TSD:TAAAA	11405600..11405604	11410921..11410925	IN:11405883..11410638	0.9574	+	Gypsy	LTR	1686835
B3:11506712..11512365	pass	motif:TGCA	TSD:AAATA	11506707..11506711	11512366..11512370	IN:11507204..11511873	0.9514	-	Gypsy	LTR	1932544
B3:11523556..11527690	pass	motif:TGCA	TSD:ATATA	11523549..11523553	11527691..11527695	IN:11523785..11527451	0.9202	+	unknown	NA	3245107
B3:11544467..11550122	pass	motif:TGCA	TSD:ATTA	11544463..11544466	11550123..11550126	IN:11545007..11549583	0.9944	+	Gypsy	LTR	216193
B3:11552570..11560779	pass	motif:TGCA	TSD:CATAT	11552565..11552569	11560780..11560784	IN:11553900..11559450	0.9842	+	Gypsy	LTR	614185
B3:11666188..11671496	pass	motif:TGCA	TSD:TATTT	11666183..11666187	11671497..11671501	IN:11666466..11671216	0.9181	-	Gypsy	LTR	3335635
B3:11760468..11764001	pass	motif:TGCA	TSD:ACAT	11760464..11760467	11764002..11764005	IN:11761038..11763431	0.993	+	Gypsy	LTR	270495
B3:11857971..11862784	pass	motif:TGCA	TSD:ATACG	11857966..11857970	11862785..11862789	IN:11858120..11862635	0.9732	+	unknown	LTR	1049636
B3:12155932..12161135	pass	motif:TGCA	TSD:CAAAG	12155927..12155931	12161136..12161140	IN:12156203..12160865	0.9742	-	Gypsy	LTR	1009777
B3:12182304..12188952	pass	motif:TGCA	TSD:ACAAA	12182299..12182303	12188953..12188957	IN:12182830..12188426	0.9753	-	unknown	LTR	965996
B3:12232093..12236995	pass	motif:TGCA	TSD:GAATA	12232088..12232092	12236996..12237000	IN:12232287..12236801	0.9794	-	unknown	LTR	803392
B3:12329108..12341344	pass	motif:TGCA	TSD:ATATG	12329103..12329107	12341345..12341349	IN:12330262..12340181	0.9433	+	Copia	LTR	2267608
B3:12352883..12357730	pass	motif:TGCA	TSD:TTTAT	12352878..12352882	12357731..12357735	IN:12353585..12357026	0.9872	+	Gypsy	LTR	496557
B3:12460320..12465646	pass	motif:TGCA	TSD:AATGC	12460315..12460319	12465647..12465651	IN:12460608..12465361	0.9757	-	Gypsy	LTR	950091
B3:12676210..12686365	pass	motif:TGCA	TSD:CTTAG	12676205..12676209	12686366..12686370	IN:12676459..12686117	0.9719	+	unknown	LTR	1101536
B3:12694969..12696399	pass	motif:TGCA	TSD:ATAAA	12694964..12694968	12696400..12696404	IN:12695143..12696232	0.9023	+	unknown	NA	4026018
B3:14696486..14701989	pass	motif:TGCA	TSD:CAAT	14696482..14696485	14701990..14701993	IN:14696945..14701528	0.9892	-	Gypsy	LTR	418404
B3:15511834..15523907	pass	motif:TGCA	TSD:CTTGC	15511829..15511833	15523908..15523912	IN:15514223..15521517	0.9837	+	Gypsy	LTR	633836
B3:15820777..15825846	pass	motif:TGCA	TSD:TATAT	15820772..15820776	15825847..15825851	IN:15821014..15825597	0.9398	+	unknown	LTR	2413601
A3:920829..922725	pass	motif:TGCA	TSD:CTCTA	920824..920828	922726..922730	IN:921088..922466	0.9808	?	unknown	NA	748078
A3:920829..922725	pass	motif:TGCA	TSD:TAGAG	920824..920828	922726..922730	IN:921088..922466	0.9807	-	unknown	NA	752026
A3:973927..978757	pass	motif:TGCA	TSD:CATTT	973922..973926	978758..978762	IN:974173..978511	0.9919	-	unknown	LTR	313233
A3:2390304..2395629	pass	motif:TGCA	TSD:CAAAC	2390299..2390303	2395630..2395634	IN:2390752..2395181	0.9888	-	Gypsy	LTR	434018
A3:2718998..2728269	pass	motif:TGCA	TSD:TGGAT	2718993..2718997	2728270..2728274	IN:2721162..2726097	0.9724	-	Gypsy	LTR	1081564
A3:2767832..2773372	pass	motif:TGCA	TSD:TCTTC	2767827..2767831	2773373..2773377	IN:2768236..2772968	0.995	+	Gypsy	LTR	192952
A3:4139697..4144502	pass	motif:TGCA	TSD:GTTTG	4139692..4139696	4144503..4144507	IN:4139904..4144295	0.9275	+	unknown	LTR	2932605
A3:4432927..4438358	pass	motif:TGCA	TSD:CTAAC	4432922..4432926	4438359..4438363	IN:4433235..4438052	0.9773	+	Gypsy	LTR	886562
A3:4442841..4446390	pass	motif:TGCA	TSD:CTTG	4442837..4442840	4446391..4446394	IN:4443466..4445765	1	+	Gypsy	LTR	0
A3:4728184..4739695	pass	motif:TGCA	TSD:ATACT	4728179..4728183	4739696..4739700	IN:4730687..4737195	0.9591	+	unknown	NA	1617596
A3:4966650..4970183	pass	motif:TGCA	TSD:ATAT	4966646..4966649	4970184..4970187	IN:4967220..4969613	1	+	Gypsy	LTR	0
A3:5279642..5282981	pass	motif:TGCA	TSD:CTAA	5279638..5279641	5282982..5282985	IN:5280341..5282282	0.9886	-	Gypsy	LTR	441828
A3:5352473..5356686	pass	motif:TGCA	TSD:TACAC	5352468..5352472	5356687..5356691	IN:5353529..5355630	0.9385	-	Copia	LTR	2468016
A3:5450779..5455682	pass	motif:TGCA	TSD:TATTG	5450774..5450778	5455683..5455687	IN:5451025..5455436	0.9959	+	unknown	LTR	158125
A3:5485233..5491596	pass	motif:TGCA	TSD:ATAT	5485229..5485232	5491597..5491600	IN:5486118..5490711	0.9819	+	Gypsy	LTR	704692
A3:5564033..5579484	pass	motif:TGCA	TSD:ATAAT	5564028..5564032	5579485..5579489	IN:5564500..5579016	0.9658	-	Copia	LTR	1346319
A3:5568250..5577848	pass	motif:TGCA	TSD:GTATC	5568245..5568249	5577849..5577853	IN:5569421..5576678	0.9573	-	Copia	LTR	1690913
A3:5615892..5622193	pass	motif:TGCA	TSD:ACATA	5615887..5615891	5622194..5622198	IN:5616862..5621223	0.961	+	Copia	LTR	1540407
A3:5648820..5652658	pass	motif:TGCA	TSD:ATTGT	5648815..5648819	5652659..5652663	IN:5649043..5652435	0.9776	+	unknown	LTR	874666
A3:5801454..5807018	pass	motif:TGCA	TSD:CACAG	5801449..5801453	5807019..5807023	IN:5802786..5805686	0.97	?	unknown	NA	1177558
A3:6330109..6344820	pass	motif:TGCA	TSD:GTAAT	6330104..6330108	6344821..6344825	IN:6331339..6343602	0.9268	+	unknown	LTR	2962425
A3:6497739..6505885	pass	motif:TGCA	TSD:GTCTA	6497734..6497738	6505886..6505890	IN:6499070..6504541	0.9116	-	Gypsy	LTR	3617656
A3:6529041..6533203	pass	motif:TGCA	TSD:GGTAT	6529036..6529040	6533204..6533208	IN:6529349..6532895	0.9935	+	unknown	LTR	251090
A3:6554668..6562729	pass	motif:TGCA	TSD:GTTA	6554664..6554667	6562730..6562733	IN:6555123..6562274	0.9451	-	Copia	LTR	2192812
A3:6655204..6656560	pass	motif:TGCA	TSD:CAAAT	6655199..6655203	6656561..6656565	IN:6655535..6656229	0.9849	?	unknown	NA	586695
A3:7014780..7026609	pass	motif:TGCA	TSD:CTTCA	7014775..7014779	7026610..7026614	IN:7018303..7023098	0.9575	+	Gypsy	LTR	1682757
A3:7180965..7189298	pass	motif:TGCA	TSD:AAAGG	7180960..7180964	7189299..7189303	IN:7182338..7187925	0.9381	+	Gypsy	LTR	2484780
A3:7399523..7411527	pass	motif:TGCA	TSD:GAGAT	7399518..7399522	7411528..7411532	IN:7399761..7411289	0.9622	+	unknown	NA	1491763
A3:7400927..7407447	pass	motif:TGCA	TSD:TTAAA	7400922..7400926	7407448..7407452	IN:7401922..7406450	0.9569	+	unknown	NA	1707231
A3:8374417..8378382	pass	motif:TGCA	TSD:GTATC	8374412..8374416	8378383..8378387	IN:8375752..8377049	0.9141	+	unknown	NA	3508860
A3:8455659..8467053	pass	motif:TGCA	TSD:GTTTT	8455654..8455658	8467054..8467058	IN:8455907..8466804	0.9719	-	unknown	LTR	1101536
A3:8472216..8473800	pass	motif:TGCA	TSD:GAAAA	8472211..8472215	8473801..8473805	IN:8472545..8473470	0.9879	?	unknown	NA	469180
A3:9050418..9054933	pass	motif:TGCA	TSD:TAGAT	9050413..9050417	9054934..9054938	IN:9051625..9053726	0.9727	-	Copia	LTR	1069587
A3:9661611..9673005	pass	motif:TGCA	TSD:AATT	9661607..9661610	9673006..9673009	IN:9664960..9669649	0.9534	+	Gypsy	LTR	1850408
A3:9857337..9866978	pass	motif:TGCA	TSD:CCTAG	9857332..9857336	9866979..9866983	IN:9858505..9865809	0.9572	-	Copia	LTR	1694991
A3:9887495..9898363	pass	motif:TGCA	TSD:ATGAC	9887490..9887494	9898364..9898368	IN:9888827..9897029	0.9132	-	Gypsy	LTR	3547979
A3:9927015..9939595	pass	motif:TGCA	TSD:CTG	9927012..9927014	9939596..9939598	IN:9927179..9939432	0.9571	+	unknown	LTR	1699070
A3:9997957..10002110	pass	motif:TGCA	TSD:GTAAC	9997952..9997956	10002111..10002115	IN:9998262..10001802	0.9838	+	unknown	LTR	629905
A3:10518373..10524343	pass	motif:TGCA	TSD:GTC	10518370..10518372	10524344..10524346	IN:10518611..10524104	0.9705	+	unknown	LTR	1157532
A3:10566400..10571172	pass	motif:TGCA	TSD:AGTTC	10566395..10566399	10571173..10571177	IN:10566646..10570926	0.9553	-	unknown	NA	1772595
A3:10616719..10627413	pass	motif:TGCA	TSD:AAGAT	10616714..10616718	10627414..10627418	IN:10616969..10627164	0.928	+	unknown	LTR	2911325
A3:10656341..10662005	pass	motif:TGCA	TSD:CATGT	10656336..10656340	10662006..10662010	IN:10657709..10660635	0.9366	+	unknown	NA	2547731
A3:10728371..10733891	pass	motif:TGCA	TSD:ACTTT	10728366..10728370	10733892..10733896	IN:10728609..10733653	0.9286	+	Copia	LTR	2885808
A3:10905774..10917427	pass	motif:TGCA	TSD:TGAT	10905770..10905773	10917428..10917431	IN:10906315..10916887	0.963	-	Gypsy	LTR	1459378
A3:10911417..10916871	pass	motif:TGCA	TSD:TCAT	10911413..10911416	10916872..10916875	IN:10911717..10916571	0.9733	-	Gypsy	LTR	1045648
A3:11155369..11163609	pass	motif:TGCA	TSD:GTACA	11155364..11155368	11163610..11163614	IN:11156704..11162273	0.9304	-	unknown	NA	2809395
A3:11306318..11315223	pass	motif:TGCA	TSD:TTATT	11306313..11306317	11315224..11315228	IN:11306554..11314987	0.9322	-	unknown	NA	2733183
A3:11355495..11365079	pass	motif:TGCA	TSD:GTGTG	11355490..11355494	11365080..11365084	IN:11356839..11363747	0.9179	+	Gypsy	LTR	3344271
A3:11552548..11560949	pass	motif:TGCA	TSD:CTTTC	11552543..11552547	11560950..11560954	IN:11553919..11559579	0.9314	+	Gypsy	LTR	2767030
A3:11595460..11607096	pass	motif:TGCA	TSD:CCGAT	11595455..11595459	11607097..11607101	IN:11598998..11603571	0.9797	+	Gypsy	LTR	791530
A3:11634211..11642406	pass	motif:TGCA	TSD:TGAGA	11634206..11634210	11642407..11642411	IN:11635469..11641150	0.9618	+	Copia	LTR	1507968
A3:11710219..11720979	pass	motif:TGCA	TSD:ATCAC	11710214..11710218	11720980..11720984	IN:11711567..11719627	0.9357	-	Gypsy	LTR	2585567
A3:11786120..11794636	pass	motif:TGCA	TSD:GAAAC	11786115..11786119	11794637..11794641	IN:11786396..11794362	0.9819	-	unknown	LTR	704692
A3:12120527..12129933	pass	motif:TGCA	TSD:CATT	12120523..12120526	12129934..12129937	IN:12123230..12127229	0.9945	+	Gypsy	LTR	212318
A3:12190269..12199743	pass	motif:TGCA	TSD:CATGT	12190264..12190268	12199744..12199748	IN:12191604..12198410	0.9416	+	unknown	NA	2338427
A3:12496081..12504331	pass	motif:TGCA	TSD:GCGTA	12496076..12496080	12504332..12504336	IN:12497635..12502777	0.9994	+	Gypsy	LTR	23086
A3:12671389..12679556	pass	motif:TGCA	TSD:GTTAC	12671384..12671388	12679557..12679561	IN:12672850..12678098	0.9829	-	Gypsy	LTR	665306
A3:12785483..12794007	pass	motif:TGCA	TSD:GATTC	12785478..12785482	12794008..12794012	IN:12787286..12792203	0.9789	-	Gypsy	LTR	823173
A3:13238580..13247089	pass	motif:TGCA	TSD:GAGAC	13238575..13238579	13247090..13247094	IN:13240380..13245298	0.9656	+	Gypsy	LTR	1354380
A3:13561271..13572421	pass	motif:TGCA	TSD:ACCCC	13561266..13561270	13572422..13572426	IN:13562722..13570963	0.9493	-	Gypsy	LTR	2019040
A3:14152271..14162152	pass	motif:TGCA	TSD:CAATC	14152266..14152270	14162153..14162157	IN:14154002..14160421	0.985	+	Gypsy	LTR	582770
A3:14248978..14253924	pass	motif:TGCA	TSD:TACTT	14248973..14248977	14253925..14253929	IN:14249271..14253631	0.983	-	Gypsy	LTR	661370
A3:14436991..14442835	pass	motif:TGCA	TSD:GATTC	14436986..14436990	14442836..14442840	IN:14437458..14442368	0.9764	+	Copia	LTR	922280
A3:14444902..14454592	pass	motif:TGCA	TSD:ATGTT	14444897..14444901	14454593..14454597	IN:14445351..14454142	0.9622	?	unknown	LTR	1491763
A3:14766218..14778102	pass	motif:TGCA	TSD:GTTCT	14766213..14766217	14778103..14778107	IN:14769697..14774621	0.9931	-	Gypsy	LTR	266613
A3:14860469..14865358	pass	motif:TGCA	TSD:CAACT	14860464..14860468	14865359..14865363	IN:14860681..14865146	0.9811	+	unknown	LTR	736239
A3:14984877..14990422	pass	motif:TGCA	TSD:GTTTT	14984872..14984876	14990423..14990427	IN:14985112..14990186	0.9451	?	unknown	NA	2192812
A3:15077487..15087094	pass	motif:TGCA	TSD:AAGGC	15077482..15077486	15087095..15087099	IN:15078649..15085931	0.9888	+	Copia	LTR	434018
A3:15094969..15099206	pass	motif:TGCA	TSD:GGCAC	15094964..15094968	15099207..15099211	IN:15096036..15098137	0.9663	+	Copia	LTR	1326177
A3:15463876..15468027	pass	motif:TGCA	TSD:GATTG	15463871..15463875	15468028..15468032	IN:15464179..15467724	0.9967	+	unknown	LTR	127203
A3:15627958..15633129	pass	motif:TGCA	TSD:GTTAT	15627953..15627957	15633130..15633134	IN:15628239..15632848	0.9751	-	Gypsy	LTR	973951
A3:15634821..15640029	pass	motif:TGCA	TSD:TTTTT	15634816..15634820	15640031..15640035	IN:15635087..15639763	0.959	-	Gypsy	LTR	1621664
A3:15645008..15655551	pass	motif:TGCA	TSD:ATAAT	15645003..15645007	15655552..15655556	IN:15646164..15654405	0.9283	-	Gypsy	LTR	2898564
A3:16125216..16129977	pass	motif:TGCA	TSD:CTTAC	16125211..16125215	16129978..16129982	IN:16125352..16129841	0.9632	+	unknown	LTR	1451288
A3:16227922..16232195	pass	motif:TGCA	TSD:CGCAT	16227917..16227921	16232196..16232200	IN:16228169..16231948	0.9676	+	unknown	LTR	1273872
A3:16418998..16428661	pass	motif:TGCA	TSD:GTAAT	16418993..16418997	16428662..16428666	IN:16420164..16427496	0.982	+	Copia	LTR	700751
A3:16793261..16798450	pass	motif:TGCA	TSD:AAACT	16793256..16793260	16798451..16798455	IN:16793531..16798180	0.9668	-	Gypsy	LTR	1306048
A3:17362471..17365944	pass	motif:TGCA	TSD:TCT	17362468..17362470	17365945..17365947	IN:17362691..17365726	0.9358	+	Copia	LTR	2581361
A4:32301..37026	pass	motif:TGCA	TSD:AAACT	32296..32300	37027..37031	IN:33016..36312	0.9777	?	unknown	NA	870702
A4:68814..72963	pass	motif:TGCA	TSD:ATATG	68809..68813	72964..72968	IN:69124..72656	0.9582	+	unknown	LTR	1654231
A4:151093..155982	pass	motif:TGGA	TSD:TCACT	151088..151092	155983..155987	IN:151321..155751	0.9526	+	Copia	LTR	1883235
A4:308617..312860	pass	motif:TGCA	TSD:TATTC	308612..308616	312861..312865	IN:309689..311788	0.9925	-	Copia	LTR	289914
A4:395078..408178	pass	motif:TGCA	TSD:AATAA	395073..395077	408179..408183	IN:396241..407004	0.938	-	unknown	LTR	2488972
A4:447053..454626	pass	motif:TGTA	TSD:CCATG	447048..447052	454627..454631	IN:448218..453464	0.9837	-	Gypsy	LTR	633836
A4:484494..489523	pass	motif:TGCA	TSD:AATAT	484489..484493	489524..489528	IN:484740..489276	0.9555	?	unknown	NA	1764416
A4:649514..658638	pass	motif:TGCA	TSD:TTTGA	649509..649513	658639..658643	IN:649959..658197	0.9308	+	Copia	LTR	2792441
A4:1175720..1181216	pass	motif:TGCA	TSD:GAAGC	1175715..1175719	1181217..1181221	IN:1176120..1180817	0.955	+	Gypsy	LTR	1784867
A4:1538888..1543823	pass	motif:TGCA	TSD:CGCAT	1538883..1538887	1543824..1543828	IN:1539038..1543673	0.9667	+	unknown	LTR	1310073
A4:1564529..1573811	pass	motif:TGCA	TSD:AATTT	1564524..1564528	1573812..1573816	IN:1565694..1572646	0.9931	+	Copia	LTR	266613
A4:1662346..1671251	pass	motif:TGCA	TSD:GGTAT	1662341..1662345	1671252..1671256	IN:1664451..1669161	0.9663	+	unknown	NA	1326177
A4:1731257..1734790	pass	motif:TGCA	TSD:TATT	1731253..1731256	1734791..1734794	IN:1731827..1734220	1	+	Gypsy	LTR	0
A4:1851930..1857501	pass	motif:TGCA	TSD:TGAAT	1851925..1851929	1857502..1857506	IN:1852392..1857036	0.9549	+	Gypsy	LTR	1788959
A4:1890884..1894461	pass	motif:TGTA	TSD:TATAT	1890879..1890883	1894462..1894466	IN:1891521..1893824	0.9937	-	Gypsy	LTR	243331
A4:2217284..2222646	pass	motif:TGCA	TSD:TTATG	2217279..2217283	2222647..2222651	IN:2217590..2222341	0.9771	-	Gypsy	LTR	894496
A4:2251331..2256907	pass	motif:TGCA	TSD:TTTAT	2251326..2251330	2256908..2256912	IN:2251566..2256671	0.9534	-	unknown	NA	1850408
A4:2302654..2305911	pass	motif:TGCA	TSD:AAGAA	2302649..2302653	2305912..2305916	IN:2303369..2305196	0.9804	?	unknown	NA	763871
A4:2349040..2353202	pass	motif:TGCA	TSD:ATTCC	2349035..2349039	2353203..2353207	IN:2349348..2352892	0.9677	-	unknown	LTR	1269852
A4:2433773..2451799	pass	motif:TGCA	TSD:GATCA	2433768..2433772	2451800..2451804	IN:2436665..2448900	0.99	-	Gypsy	LTR	387203
A4:2651074..2656662	pass	motif:TGCA	TSD:AAAA	2651070..2651073	2656663..2656666	IN:2651315..2656424	0.9419	-	Copia	LTR	2325916
A4:2903823..2913686	pass	motif:TGCA	TSD:GCAGC	2903818..2903822	2913687..2913691	IN:2905437..2912070	0.9845	-	Gypsy	LTR	602400
A4:3156384..3162043	pass	motif:TGCA	TSD:TCGAG	3156379..3156383	3162044..3162048	IN:3156829..3161597	0.9305	-	unknown	NA	2805155
A4:3191731..3201244	pass	motif:TGCA	TSD:AGTGC	3191726..3191730	3201245..3201249	IN:3192891..3200083	0.951	-	Copia	LTR	1949000
A4:3219551..3225077	pass	motif:TGCA	TSD:AAATT	3219546..3219550	3225078..3225082	IN:3219781..3224847	0.9522	+	Copia	LTR	1899662
A4:3538286..3547920	pass	motif:TGCA	TSD:AAATA	3538281..3538285	3547921..3547925	IN:3539454..3546753	0.9546	+	unknown	LTR	1801239
A4:3940372..3945688	pass	motif:TGCA	TSD:CACCT	3940367..3940371	3945689..3945693	IN:3940838..3945224	0.9227	-	unknown	LTR	3137704
A4:4138377..4144420	pass	motif:TGCA	TSD:ATTTT	4138372..4138376	4144421..4144425	IN:4138615..4144183	0.9664	+	Copia	LTR	1322150
A4:4204742..4209666	pass	motif:TGCA	TSD:CAACC	4204737..4204741	4209667..4209671	IN:4204963..4209445	0.9864	+	Copia	LTR	527878
A4:4276920..4286258	pass	motif:TGCA	TSD:CTTA	4276916..4276919	4286259..4286262	IN:4277456..4285722	0.9739	+	unknown	NA	1021729
A4:4513699..4526532	pass	motif:TGCA	TSD:CATAG	4513694..4513698	4526533..4526537	IN:4516601..4523637	0.9553	+	Gypsy	LTR	1772595
A4:4555599..4560471	pass	motif:TGCA	TSD:CTACG	4555594..4555598	4560472..4560476	IN:4555798..4560277	0.9447	+	unknown	LTR	2209417
A4:5217029..5222664	pass	motif:TGCA	TSD:CAATC	5217024..5217028	5222665..5222669	IN:5217494..5222201	0.9656	+	Gypsy	LTR	1354380
A4:5238132..5243789	pass	motif:TGCA	TSD:ATAT	5238128..5238131	5243790..5243793	IN:5238672..5243249	0.9981	+	Gypsy	LTR	73170
A4:5374931..5383327	pass	motif:TGCA	TSD:CCTTT	5374926..5374930	5383328..5383332	IN:5376303..5381956	0.9278	-	Gypsy	LTR	2919835
A4:5855641..5863799	pass	motif:TGCA	TSD:TCCCC	5855636..5855640	5863800..5863804	IN:5857099..5862342	0.9863	-	Gypsy	LTR	531795
A4:5887981..5894059	pass	motif:TGCA	TSD:AATCA	5887976..5887980	5894060..5894064	IN:5889538..5892502	1	+	Gypsy	LTR	0
A4:5900678..5908960	pass	motif:TGCA	TSD:TATCC	5900673..5900677	5908961..5908965	IN:5902240..5907398	1	+	Gypsy	LTR	0
A4:6015090..6020720	pass	motif:TGCA	TSD:CTTG	6015086..6015089	6020721..6020724	IN:6016459..6019350	0.9883	-	Gypsy	LTR	453547
A4:6119352..6127601	pass	motif:TGCA	TSD:CATTG	6119347..6119351	6127602..6127606	IN:6120908..6126045	0.9994	+	Gypsy	LTR	23086
A4:6231475..6239742	pass	motif:TGCA	TSD:CTCTT	6231470..6231474	6239743..6239747	IN:6233033..6238184	1	-	Gypsy	LTR	0
A4:6651464..6661494	pass	motif:TGCA	TSD:CACCA	6651459..6651463	6661495..6661499	IN:6652442..6660519	0.9284	?	Gypsy	LTR	2894311
A4:6864938..6876767	pass	motif:TGCA	TSD:GCATA	6864933..6864937	6876768..6876772	IN:6868375..6873330	0.975	-	Gypsy	LTR	977929
A4:6891852..6899036	pass	motif:TGCA	TSD:GTTAA	6891847..6891851	6899037..6899041	IN:6893198..6897692	0.9184	-	unknown	NA	3322685
A4:7087803..7099588	pass	motif:TGCA	TSD:AATGG	7087798..7087802	7099589..7099593	IN:7091217..7096174	0.9722	+	Gypsy	LTR	1089551
A4:7227123..7232216	pass	motif:TGCA	TSD:GCTAG	7227118..7227122	7232217..7232221	IN:7227397..7231942	0.9781	-	unknown	LTR	854850
A4:7330794..7340373	pass	motif:TGCA	TSD:AACAC	7330789..7330793	7340374..7340378	IN:7332143..7339023	0.9431	+	Gypsy	LTR	2275930
A4:7407712..7417339	pass	motif:TGCA	TSD:AACAC	7407707..7407711	7417340..7417344	IN:7409062..7415991	0.9322	+	Gypsy	LTR	2733183
A4:7504516..7512538	pass	motif:TGCA	TSD:CTTTA	7504511..7504515	7512539..7512543	IN:7505870..7511187	0.9202	+	Gypsy	LTR	3245107
A4:7611293..7620902	pass	motif:TGCA	TSD:ATTTG	7611288..7611292	7620903..7620907	IN:7612444..7619751	0.9454	-	Copia	LTR	2180365
A4:7888271..7901879	pass	motif:TGCA	TSD:ATGGT	7888266..7888270	7901880..7901884	IN:7889598..7900560	0.9111	+	unknown	NA	3639464
A4:8138371..8153921	pass	motif:TGCA	TSD:CTTAT	8138366..8138370	8153922..8153926	IN:8139696..8152587	0.9094	-	Gypsy	LTR	3713737
A4:8267979..8279799	pass	motif:TGCA	TSD:ACAAC	8267974..8267978	8279800..8279804	IN:8269350..8278429	0.9395	-	Gypsy	LTR	2426149
A4:8316247..8325627	pass	motif:TGCA	TSD:CTTTG	8316242..8316246	8325628..8325632	IN:8317594..8324289	0.9243	+	Gypsy	LTR	3069176
A4:8620895..8630337	pass	motif:TGCA	TSD:TGTAT	8620890..8620894	8630338..8630342	IN:8622241..8628991	0.9288	-	Gypsy	LTR	2877308
A4:8898604..8905506	pass	motif:TGCA	TSD:AATT	8898600..8898603	8905507..8905510	IN:8899674..8904438	0.9589	+	Copia	LTR	1625733
A4:9001426..9010156	pass	motif:TGCA	TSD:CACCC	9001421..9001425	9010157..9010161	IN:9003332..9008252	0.9764	-	Gypsy	LTR	922280
A4:9104565..9112645	pass	motif:TGCA	TSD:CTAGC	9104560..9104564	9112646..9112650	IN:9105905..9111305	0.9224	+	Gypsy	LTR	3150571
A4:9241972..9250242	pass	motif:TGCA	TSD:ATGAA	9241967..9241971	9250243..9250247	IN:9243318..9248898	0.9369	-	Gypsy	LTR	2535129
A4:9641841..9647428	pass	motif:TGCA	TSD:CTTGT	9641836..9641840	9647429..9647433	IN:9642078..9647191	0.937	-	Copia	LTR	2530930
A4:9687492..9692479	pass	motif:TGCA	TSD:TCATG	9687487..9687491	9692480..9692484	IN:9687679..9692292	0.9893	+	unknown	LTR	414502
A4:9778408..9785370	pass	motif:TGCA	TSD:AACCC	9778403..9778407	9785371..9785375	IN:9779752..9784027	0.9665	+	Gypsy	LTR	1318124
A4:9835017..9840867	pass	motif:TGCA	TSD:ACAAA	9835012..9835016	9840868..9840872	IN:9835462..9840422	0.9664	-	Copia	LTR	1322150
A4:9846708..9854959	pass	motif:TGCA	TSD:ATGT	9846704..9846707	9854960..9854963	IN:9847744..9853922	0.9113	+	Gypsy	LTR	3630739
A4:9967878..9971075	pass	motif:TGCA	TSD:CAAAT	9967873..9967877	9971076..9971080	IN:9968187..9970767	0.9903	-	Copia	LTR	375510
A4:10361611..10367191	pass	motif:TGCA	TSD:ACTAG	10361606..10361610	10367192..10367196	IN:10361847..10366957	0.9662	-	Copia	LTR	1330204
A4:10435860..10440854	pass	motif:TGCA	TSD:GCTA	10435856..10435859	10440855..10440858	IN:10436084..10440630	0.9777	+	unknown	LTR	870702
A4:10529034..10538462	pass	motif:TGCA	TSD:CTAAC	10529029..10529033	10538463..10538467	IN:10530400..10537104	0.9203	-	Gypsy	LTR	3240803
A4:10666600..10668135	pass	motif:TGCA	TSD:CGTAT	10666595..10666599	10668136..10668140	IN:10666860..10667875	0.9538	?	unknown	NA	1834009
A4:10788134..10793136	pass	motif:TGCA	TSD:TTATG	10788129..10788133	10793137..10793141	IN:10788359..10792912	0.9292	+	Copia	LTR	2860315
A4:10810857..10816556	pass	motif:TGCA	TSD:ATCCT	10810852..10810856	10816557..10816561	IN:10812236..10815190	0.9297	-	unknown	NA	2839087
A4:10919082..10927297	pass	motif:TGCA	TSD:GCCTT	10919077..10919081	10927298..10927302	IN:10920398..10925980	0.928	+	Gypsy	LTR	2911325
A4:10993009..10998738	pass	motif:TGCA	TSD:CAAAG	10993004..10993008	10998739..10998743	IN:10994360..10997395	0.9231	+	unknown	NA	3120557
A4:11091993..11093475	pass	motif:TGCA	TSD:AATAC	11091988..11091992	11093476..11093480	IN:11092321..11093144	0.9486	?	unknown	NA	2047929
A4:11194830..11199473	pass	motif:TGCA	TSD:CTGAC	11194825..11194829	11199474..11199478	IN:11196240..11198059	0.8959	-	unknown	NA	4310438
A4:11282772..11288109	pass	motif:TGCA	TSD:GATAA	11282767..11282771	11288110..11288114	IN:11283066..11287813	0.9493	-	Gypsy	LTR	2019040
A4:11546352..11550586	pass	motif:TGCA	TSD:AATCT	11546347..11546351	11550587..11550591	IN:11547412..11549512	0.9451	-	Copia	LTR	2192812
A4:11650523..11662103	pass	motif:TGCA	TSD:TTTCG	11650518..11650522	11662104..11662108	IN:11653933..11658705	0.9663	+	Gypsy	LTR	1326177
A4:11696014..11704422	pass	motif:TGCA	TSD:CTTAC	11696009..11696013	11704423..11704427	IN:11697374..11703050	0.9047	-	Gypsy	LTR	3920080
A4:11808867..11813975	pass	motif:TGCA	TSD:AGAAA	11808862..11808866	11813976..11813980	IN:11809103..11813725	0.9673	+	Copia	LTR	1285934
A4:11909722..11914050	pass	motif:TGCA	TSD:ATAT	11909718..11909721	11914051..11914054	IN:11910292..11913480	0.9947	+	Gypsy	LTR	204570
A4:11988479..11994248	pass	motif:TGCA	TSD:TACCC	11988474..11988478	11994249..11994253	IN:11988918..11993809	0.9795	+	Copia	LTR	799438
A4:12012482..12017478	pass	motif:TGCA	TSD:NA	..	..	IN:12012670..12017290	0.984	-	unknown	LTR	622044
A4:12130578..12141044	pass	motif:TGCA	TSD:ATATC	12130573..12130577	12141045..12141049	IN:12133085..12138536	0.9515	-	unknown	NA	1928432
A4:12259824..12269248	pass	motif:TGCA	TSD:TGCA	12259820..12259823	12269249..12269252	IN:12261026..12268033	0.9066	+	Gypsy	LTR	3836487
A4:12272813..12279790	pass	motif:TGCA	TSD:AAAAT	12272808..12272812	12279791..12279795	IN:12274155..12278441	0.9252	+	Gypsy	LTR	3030700
A4:12435050..12440155	pass	motif:TGCA	TSD:ATCAC	12435045..12435049	12440156..12440160	IN:12435519..12439686	0.951	+	Copia	LTR	1949000
A4:12492931..12497170	pass	motif:TGCA	TSD:TAATC	12492926..12492930	12497171..12497175	IN:12493996..12496094	0.948	+	Copia	LTR	2072715
A4:12570075..12574956	pass	motif:TGCA	TSD:TTACA	12570070..12570074	12574957..12574961	IN:12570323..12574708	0.9438	-	unknown	LTR	2246812
A4:12644372..12646724	pass	motif:TGCA	TSD:CTACA	12644367..12644371	12646725..12646729	IN:12644610..12646486	0.9079	-	unknown	NA	3779431
A4:12671891..12676026	pass	motif:TGCA	TSD:CTTCT	12671886..12671890	12676027..12676031	IN:12672968..12674963	0.9406	-	Copia	LTR	2380166
A4:12848334..12854766	pass	motif:TGCA	TSD:CGTGG	12848329..12848333	12854767..12854771	IN:12848890..12854211	0.9604	+	Gypsy	LTR	1564760
A4:12936566..12942363	pass	motif:TGCA	TSD:GTTAT	12936561..12936565	12942364..12942368	IN:12937034..12941893	0.9872	+	Copia	LTR	496557
A4:13183945..13188803	pass	motif:TGCA	TSD:CATAT	13183940..13183944	13188804..13188808	IN:13184192..13188556	0.996	-	unknown	LTR	154258
A4:13658036..13663376	pass	motif:TGCA	TSD:TTTAT	13658031..13658035	13663377..13663381	IN:13658344..13663074	0.9126	+	Gypsy	LTR	3574088
A4:13940428..13949261	pass	motif:TGCA	TSD:GTAGT	13940423..13940427	13949262..13949266	IN:13942587..13947105	0.9616	+	Gypsy	LTR	1516075
A4:14746160..14749700	pass	motif:TGCA	TSD:CATG	14746156..14746159	14749701..14749704	IN:14746774..14749081	0.9296	-	Gypsy	LTR	2843331
A4:14794540..14800145	pass	motif:TGCA	TSD:GTTTG	14794535..14794539	14800146..14800150	IN:14795008..14799677	0.9765	+	Gypsy	LTR	918309
A4:15688959..15695319	pass	motif:TGCA	TSD:ATAT	15688955..15688958	15695320..15695323	IN:15689843..15694435	0.9977	-	Gypsy	LTR	88597
A4:15821085..15829937	pass	motif:TGCA	TSD:GAAGT	15821080..15821084	15829938..15829942	IN:15822887..15828137	0.9701	-	Gypsy	LTR	1173551
A4:15868996..15874820	pass	motif:TGCA	TSD:TACAA	15868991..15868995	15874821..15874825	IN:15869441..15874372	0.9554	+	unknown	LTR	1768505
A4:16113919..16122146	pass	motif:TGCA	TSD:TTTAT	16113914..16113918	16122147..16122151	IN:16116154..16119910	0.9803	?	unknown	NA	767821
A4:16959493..16965751	pass	motif:TGCA	TSD:TTCTA	16959488..16959492	16965752..16965756	IN:16959805..16965439	0.984	+	Copia	LTR	622044
A4:17037325..17043685	pass	motif:TGCA	TSD:ATAT	17037321..17037324	17043686..17043689	IN:17038210..17042803	0.9966	-	Gypsy	LTR	131067
A4:17910295..17915732	pass	motif:TGCA	TSD:CTCAC	17910290..17910294	17915733..17915737	IN:17910482..17915546	0.9733	+	Copia	LTR	1045648
A4:19547081..19551243	pass	motif:TGCA	TSD:ATTCT	19547076..19547080	19551244..19551248	IN:19547389..19550935	0.9838	+	unknown	LTR	629905
B4:307962..313968	pass	motif:TGCA	TSD:CAACA	307957..307961	313969..313973	IN:308418..313511	0.9716	-	Copia	LTR	1113526
B4:1681869..1686954	pass	motif:TGCA	TSD:TAACA	1681864..1681868	1686955..1686959	IN:1682118..1686705	0.9839	+	unknown	LTR	625974
B4:2320535..2325465	pass	motif:TGCA	TSD:CTAAA	2320530..2320534	2325466..2325470	IN:2320812..2325188	0.9856	-	Gypsy	LTR	559232
B4:2565359..2571879	pass	motif:TGCA	TSD:AAAAG	2565354..2565358	2571880..2571884	IN:2566320..2570906	0.9651	-	unknown	LTR	1374543
B4:3003452..3008428	pass	motif:TGCA	TSD:GAAAT	3003447..3003451	3008429..3008433	IN:3003690..3008189	0.9958	+	unknown	LTR	161992
B4:3441056..3446546	pass	motif:TGCA	TSD:CAAA	3441052..3441055	3446547..3446550	IN:3441517..3446085	0.9892	+	Gypsy	LTR	418404
B4:3617805..3622325	pass	motif:TGCA	TSD:GGGAT	3617800..3617804	3622326..3622330	IN:3618044..3622086	1	-	Copia	LTR	0
B4:4566385..4575534	pass	motif:TGCA	TSD:TTAAT	4566380..4566384	4575535..4575539	IN:4568563..4573359	0.9849	-	Gypsy	LTR	586695
B4:5229518..5232470	pass	motif:TGCA	TSD:TAAAG	5229513..5229517	5232471..5232475	IN:5229754..5232235	0.9578	+	Copia	LTR	1670528
B4:5727173..5733528	pass	motif:TGCA	TSD:TTAAC	5727168..5727172	5733529..5733533	IN:5728516..5732186	0.9576	+	Gypsy	LTR	1678680
B4:5912551..5917449	pass	motif:TGCA	TSD:ATATT	5912546..5912550	5917450..5917454	IN:5912801..5917194	0.9725	-	unknown	LTR	1077571
B4:5995691..6007762	pass	motif:TGCA	TSD:CAAAT	5995686..5995690	6007763..6007767	IN:5997134..6006312	0.9691	-	Gypsy	LTR	1213638
B4:6173911..6178675	pass	motif:TGCA	TSD:GTGCA	6173906..6173910	6178676..6178680	IN:6174191..6178395	0.9714	+	unknown	LTR	1121522
B4:6313428..6324384	pass	motif:TGCA	TSD:AACAC	6313423..6313427	6324385..6324389	IN:6314797..6323019	0.965	+	Gypsy	LTR	1378577
B4:6366484..6374722	pass	motif:TGCA	TSD:TATGG	6366479..6366483	6374723..6374727	IN:6367813..6373393	0.9722	+	Gypsy	LTR	1089551
B4:6834172..6842506	pass	motif:TGCA	TSD:CTTAT	6834167..6834171	6842507..6842511	IN:6835520..6841168	0.9548	-	Gypsy	LTR	1793052
B4:7244499..7249486	pass	motif:TGCA	TSD:GTGCT	7244494..7244498	7249487..7249491	IN:7244776..7249209	0.9819	-	unknown	LTR	704692
B4:7564747..7571644	pass	motif:TGCA	TSD:CCTAT	7564742..7564746	7571645..7571649	IN:7566082..7570302	0.942	-	Gypsy	LTR	2321748
B4:7665397..7668932	pass	motif:TGCA	TSD:ATAT	7665393..7665396	7668933..7668936	IN:7665968..7668361	0.9982	+	Gypsy	LTR	69314
B4:8036270..8042665	pass	motif:TGCA	TSD:GGGTC	8036265..8036269	8042666..8042670	IN:8036623..8042312	0.9603	+	Gypsy	LTR	1568821
B4:8190058..8199418	pass	motif:TGCA	TSD:ATTGC	8190053..8190057	8199419..8199423	IN:8191391..8198085	0.9865	+	Gypsy	LTR	523961
B4:8339980..8351628	pass	motif:TGCA	TSD:CCCAA	8339975..8339979	8351629..8351633	IN:8343382..8348226	0.9877	+	Gypsy	LTR	476999
B4:8410383..8413918	pass	motif:TGCA	TSD:ATAT	8410379..8410382	8413919..8413922	IN:8410954..8413347	1	-	Gypsy	LTR	0
B4:8427355..8435598	pass	motif:TGCA	TSD:ATTAT	8427350..8427354	8435599..8435603	IN:8428686..8434266	0.967	-	Gypsy	LTR	1298001
B4:8507193..8515253	pass	motif:TGCA	TSD:CACAG	8507188..8507192	8515254..8515258	IN:8508520..8513933	0.9436	-	Gypsy	LTR	2255128
B4:8593034..8601278	pass	motif:TGCA	TSD:ATTAT	8593029..8593033	8601279..8601283	IN:8594366..8599946	0.9662	-	Gypsy	LTR	1330204
B4:8815609..8823648	pass	motif:TGCA	TSD:GTTAA	8815604..8815608	8823649..8823653	IN:8817051..8822203	0.9523	+	Copia	LTR	1895554
B4:8885893..8891407	pass	motif:TGCA	TSD:GTGCG	8885888..8885892	8891408..8891412	IN:8886634..8890666	0.9489	+	unknown	LTR	2035544
B4:9180637..9188868	pass	motif:TGCA	TSD:CTTAT	9180632..9180636	9188869..9188873	IN:9181966..9187540	0.9594	-	Gypsy	LTR	1605394
B4:9282768..9290934	pass	motif:TGCA	TSD:AGTAA	9282763..9282767	9290935..9290939	IN:9284097..9289603	0.9797	+	Gypsy	LTR	791530
B4:9341473..9353228	pass	motif:TGCA	TSD:AAACA	9341468..9341472	9353229..9353233	IN:9344913..9349789	0.9994	-	Gypsy	LTR	23086
B4:9396148..9398141	pass	motif:TGCA	TSD:TCT	9396145..9396147	9398142..9398144	IN:9396368..9397921	0.9587	?	unknown	NA	1633872
B4:9501626..9507663	pass	motif:TGCA	TSD:AATAT	9501621..9501625	9507664..9507668	IN:9502081..9507208	0.9758	-	unknown	LTR	946117
B4:10094765..10098622	pass	motif:TGCA	TSD:CTCA	10094761..10094764	10098623..10098626	IN:10095884..10097504	0.958	+	unknown	NA	1662378
B4:10352958..10362539	pass	motif:TGCA	TSD:ACTGT	10352953..10352957	10362540..10362544	IN:10354290..10361210	0.961	+	Gypsy	LTR	1540407
B4:10388544..10394152	pass	motif:TGCA	TSD:TAGGG	10388539..10388543	10394153..10394157	IN:10389808..10392887	0.9368	+	unknown	NA	2539329
B4:10420986..10429214	pass	motif:TGCA	TSD:GTTTG	10420981..10420985	10429215..10429219	IN:10422308..10427891	0.9675	-	Gypsy	LTR	1277892
B4:11628928..11632321	pass	motif:TGCA	TSD:ATTT	11628924..11628927	11632322..11632325	IN:11629642..11631607	0.9916	+	Gypsy	LTR	324900
B4:11642177..11646976	pass	motif:TGCA	TSD:AGAAT	11642172..11642176	11646977..11646981	IN:11642446..11646707	0.9628	+	unknown	LTR	1467471
B4:11782271..11790479	pass	motif:TGCA	TSD:CCTTA	11782266..11782270	11790480..11790484	IN:11783601..11789150	0.9654	-	Gypsy	LTR	1362444
B4:11857211..11863284	pass	motif:TGCA	TSD:GGCAA	11857206..11857210	11863285..11863289	IN:11857418..11863077	0.9713	-	unknown	LTR	1125521
B4:11889863..11893395	pass	motif:TGCA	TSD:ATAT	11889859..11889862	11893396..11893399	IN:11890433..11892825	1	+	Gypsy	LTR	0
B4:11953732..11959065	pass	motif:TGCA	TSD:TTTGG	11953727..11953731	11959066..11959070	IN:11954173..11958628	0.9478	-	Copia	LTR	2080981
B4:12234757..12236643	pass	motif:TGCA	TSD:TGCAT	12234752..12234756	12236644..12236648	IN:12235005..12236395	0.9718	-	unknown	NA	1105532
B4:12290644..12298753	pass	motif:TGCA	TSD:CCACA	12290639..12290643	12298754..12298758	IN:12291970..12297428	0.9744	-	Gypsy	LTR	1001812
B4:12421496..12429757	pass	motif:TGCA	TSD:ATCCT	12421491..12421495	12429758..12429762	IN:12423059..12428194	1	-	Gypsy	LTR	0
B4:12505479..12513422	pass	motif:TGCA	TSD:CATGT	12505474..12505478	12513423..12513427	IN:12506804..12512097	0.9758	-	Gypsy	LTR	946117
B4:12552021..12560212	pass	motif:TGCA	TSD:CTAAC	12552016..12552020	12560213..12560217	IN:12553582..12558651	1	-	Gypsy	LTR	0
B4:12587033..12593519	pass	motif:TGCA	TSD:AACGG	12587028..12587032	12593520..12593524	IN:12588700..12591853	0.9562	-	unknown	NA	1735809
B4:12787402..12797102	pass	motif:TGCA	TSD:AATAG	12787397..12787401	12797103..12797107	IN:12788563..12795945	0.9665	-	Copia	LTR	1318124
B4:12915448..12923705	pass	motif:TGCA	TSD:TCTAC	12915443..12915447	12923706..12923710	IN:12917009..12922144	1	-	Gypsy	LTR	0
B4:12998555..13001630	pass	motif:TGCA	TSD:ATTCT	12998550..12998554	13001631..13001635	IN:12999711..13000473	0.9276	?	unknown	NA	2928348
B4:13217418..13225674	pass	motif:TGCA	TSD:ATGCG	13217413..13217417	13225675..13225679	IN:13218979..13224113	1	+	Gypsy	LTR	0
B4:13333842..13342052	pass	motif:TGCA	TSD:CCTGG	13333837..13333841	13342053..13342057	IN:13335155..13340725	0.9563	-	Gypsy	LTR	1731725
B4:13402495..13410546	pass	motif:TGCA	TSD:TGTCA	13402490..13402494	13410547..13410551	IN:13403820..13409221	0.9728	-	Gypsy	LTR	1065596
B4:13930800..13935561	pass	motif:TGCA	TSD:CCAAT	13930795..13930799	13935562..13935566	IN:13931032..13935329	0.9483	+	unknown	LTR	2060319
B4:13981315..13986905	pass	motif:TACA	TSD:TGTTA	13981310..13981314	13986906..13986910	IN:13981526..13986694	0.9764	+	Copia	LTR	922280
B4:14003068..14011263	pass	motif:TGCA	TSD:GTTAC	14003063..14003067	14011264..14011268	IN:14004395..14009932	0.979	-	Gypsy	LTR	819216
B4:14067287..14072840	pass	motif:TGCA	TSD:AAT	14067284..14067286	14072841..14072843	IN:14067707..14072420	0.9761	+	Gypsy	LTR	934196
B4:14132476..14138204	pass	motif:TGCA	TSD:TTAAT	14132471..14132475	14138205..14138209	IN:14132716..14137964	0.9958	-	Copia	LTR	161992
B4:14307771..14313182	pass	motif:TGCA	TSD:CAAAA	14307766..14307770	14313183..14313187	IN:14308010..14312943	0.9874	-	unknown	NA	488732
B4:14307771..14313182	pass	motif:TGCA	TSD:TTTTG	14307766..14307770	14313183..14313187	IN:14308010..14312943	0.9875	?	unknown	NA	484821
B4:14329221..14337535	pass	motif:TGCA	TSD:CTAGC	14329216..14329220	14337536..14337540	IN:14330564..14336190	0.9584	+	Gypsy	LTR	1646086
B4:14404000..14408808	pass	motif:TGCA	TSD:ATT	14403997..14403999	14408809..14408811	IN:14404186..14408620	0.9519	+	Copia	LTR	1911988
B4:14612994..14619802	pass	motif:TGCA	TSD:ATGAG	14612989..14612993	14619803..14619807	IN:14614161..14618634	0.9572	+	Copia	LTR	1694991
B4:14839910..14844121	pass	motif:TGCA	TSD:TAAAC	14839905..14839909	14844122..14844126	IN:14840967..14843064	0.933	+	Copia	LTR	2699375
B4:14978480..14993937	pass	motif:TGCA	TSD:GCAGG	14978475..14978479	14993938..14993942	IN:14979839..14992583	0.9544	+	Gypsy	LTR	1809428
B4:15003873..15008086	pass	motif:TGCA	TSD:ATAAT	15003868..15003872	15008087..15008091	IN:15004942..15007029	0.9729	-	Copia	LTR	1061605
B4:15017048..15023363	pass	motif:TGCA	TSD:GTATG	15017043..15017047	15023364..15023368	IN:15018022..15022390	0.9774	-	unknown	LTR	882596
B4:15051949..15057462	pass	motif:TGCA	TSD:CAGA	15051945..15051948	15057463..15057466	IN:15052412..15056999	0.9849	-	Gypsy	LTR	586695
B4:15299928..15303499	pass	motif:TGCA	TSD:ATAG	15299924..15299927	15303500..15303503	IN:15300563..15302864	0.9921	-	Gypsy	LTR	305458
B4:15341689..15346087	pass	motif:TGCA	TSD:ATAAA	15341684..15341688	15346088..15346092	IN:15341920..15345852	0.9325	+	Copia	LTR	2720500
B4:15412605..15418184	pass	motif:TGCA	TSD:ATTTT	15412600..15412604	15418185..15418189	IN:15412843..15417946	0.979	-	Copia	LTR	819216
B4:15431463..15436959	pass	motif:TGCA	TSD:TTTTG	15431458..15431462	15436960..15436964	IN:15431701..15436721	0.9496	-	Copia	LTR	2006667
B4:15442776..15447497	pass	motif:TGCA	TSD:AAGTT	15442771..15442775	15447498..15447502	IN:15442921..15447352	0.9793	-	unknown	LTR	807347
B4:15694986..15700392	pass	motif:TGCA	TSD:GAAAT	15694981..15694985	15700393..15700397	IN:15695225..15700153	0.9874	+	Copia	LTR	488732
B4:15759391..15764979	pass	motif:TGCA	TSD:CTTTT	15759386..15759390	15764980..15764984	IN:15759629..15764741	0.9832	-	Copia	LTR	653501
B4:15811143..15816758	pass	motif:TGCA	TSD:ATTAT	15811138..15811142	15816759..15816763	IN:15811380..15816521	0.9789	-	Copia	LTR	823173
B4:16191761..16201392	pass	motif:TGCA	TSD:CAAAC	16191756..16191760	16201393..16201397	IN:16192910..16200243	0.973	-	Copia	LTR	1057615
B4:16268869..16272404	pass	motif:TGCA	TSD:ATAT	16268865..16268868	16272405..16272408	IN:16269440..16271833	1	+	Gypsy	LTR	0
B4:16363797..16368075	pass	motif:TGCA	TSD:CTAT	16363793..16363796	16368076..16368079	IN:16364693..16367179	0.9754	+	Gypsy	LTR	962019
B4:17114495..17119153	pass	motif:TGCA	TSD:CTTAA	17114490..17114494	17119154..17119158	IN:17114652..17118996	0.9618	+	unknown	LTR	1507968
B4:17129677..17137892	pass	motif:TGCA	TSD:AGTAG	17129672..17129676	17137893..17137897	IN:17131005..17136564	0.9736	-	Gypsy	LTR	1033686
B4:17158741..17162700	pass	motif:TGCA	TSD:GTGTA	17158736..17158740	17162701..17162705	IN:17159310..17162131	0.9666	+	Copia	LTR	1314098
A5:45757..54372	pass	motif:TGCA	TSD:CCCTG	45752..45756	54373..54377	IN:46891..53239	0.9929	-	Gypsy	LTR	274378
A5:90587..95683	pass	motif:TGCA	TSD:TTTAT	90582..90586	95684..95688	IN:90837..95433	0.944	-	unknown	NA	2238497
A5:163302..166835	pass	motif:TGCA	TSD:AAAA	163298..163301	166836..166839	IN:163872..166265	0.9982	-	Gypsy	LTR	69314
A5:318892..324395	pass	motif:TGCA	TSD:CTTAA	318887..318891	324396..324400	IN:319130..324157	0.9414	-	Copia	LTR	2346770
A5:389452..394788	pass	motif:TGCA	TSD:AAAAC	389447..389451	394789..394793	IN:389971..394269	0.9288	+	unknown	LTR	2877308
A5:1084774..1089199	pass	motif:TGCA	TSD:AAAAC	1084769..1084773	1089200..1089204	IN:1086015..1087959	0.9766	-	Copia	LTR	914339
A5:1281210..1290857	pass	motif:TGCA	TSD:AAATT	1281205..1281209	1290858..1290862	IN:1281373..1290694	0.9448	+	unknown	LTR	2205265
A5:1612423..1617219	pass	motif:TGCA	TSD:TCAAT	1612418..1612422	1617220..1617224	IN:1612569..1617073	0.9863	+	unknown	LTR	531795
A5:1786162..1794778	pass	motif:TGCA	TSD:AGTTC	1786157..1786161	1794779..1794783	IN:1787285..1793646	0.9876	+	unknown	NA	480910
A5:1919631..1923858	pass	motif:TGCA	TSD:GCAAC	1919626..1919630	1923859..1923863	IN:1919878..1923610	0.9758	-	Copia	LTR	946117
A5:2183407..2191758	pass	motif:TGCA	TSD:ACATC	2183402..2183406	2191759..2191763	IN:2184775..2190387	0.9446	-	Gypsy	LTR	2213569
A5:2453287..2458810	pass	motif:TGCA	TSD:TATAT	2453280..2453284	2458811..2458815	IN:2453523..2458575	0.9487	-	unknown	NA	2043800
A5:2461696..2467202	pass	motif:TGCA	TSD:GTATC	2461691..2461695	2467203..2467207	IN:2462114..2466784	0.9856	-	Gypsy	LTR	559232
A5:2595591..2600946	pass	motif:TGCA	TSD:CTTTA	2595586..2595590	2600947..2600951	IN:2595888..2600649	0.9428	-	Gypsy	LTR	2288419
A5:2711163..2714502	pass	motif:TGCA	TSD:TATC	2711159..2711162	2714503..2714506	IN:2711852..2713813	0.984	-	Gypsy	LTR	622044
A5:2856983..2860516	pass	motif:TGCA	TSD:CATG	2856979..2856982	2860517..2860520	IN:2857553..2859946	1	+	Gypsy	LTR	0
A5:3229765..3236127	pass	motif:TGCA	TSD:ATAT	3229761..3229764	3236128..3236131	IN:3230650..3235243	0.991	+	Gypsy	LTR	348248
A5:3260866..3265948	pass	motif:TGCA	TSD:ATAGA	3260861..3260865	3265949..3265953	IN:3261153..3265661	0.9895	-	unknown	LTR	406700
A5:3346468..3358433	pass	motif:TGCA	TSD:TGTCT	3346463..3346467	3358434..3358438	IN:3349935..3354976	0.9441	+	Gypsy	LTR	2234341
A5:3485432..3490884	pass	motif:TGCA	TSD:ATTTA	3485427..3485431	3490885..3490889	IN:3485826..3490489	0.9747	-	Gypsy	LTR	989868
A5:3510453..3526760	pass	motif:TGCA	TSD:ATATC	3510448..3510452	3526761..3526765	IN:3512658..3524557	0.9869	+	Gypsy	LTR	508298
A5:3622434..3631173	pass	motif:TGCA	TSD:ACACC	3622429..3622433	3631174..3631178	IN:3623574..3630040	0.9868	+	Gypsy	LTR	512213
A5:3750722..3755733	pass	motif:TATA	TSD:ATACT	3750717..3750721	3755734..3755738	IN:3750951..3755505	0.9694	-	unknown	LTR	1201606
A5:3960725..3979118	pass	motif:TGCA	TSD:ATACT	3960720..3960724	3979119..3979123	IN:3963763..3976072	0.9842	+	Gypsy	LTR	614185
A5:3998122..4006284	pass	motif:TGCA	TSD:CAAAC	3998117..3998121	4006285..4006289	IN:3999583..4004826	0.9774	-	Gypsy	LTR	882596
A5:4020769..4027149	pass	motif:TGCA	TSD:GAAAG	4020764..4020768	4027150..4027154	IN:4021263..4026655	0.9636	+	Copia	LTR	1435114
A5:4031533..4037064	pass	motif:TGCA	TSD:CTGAA	4031528..4031532	4037065..4037069	IN:4032278..4036318	0.9638	+	unknown	LTR	1427031
A5:4155560..4163824	pass	motif:TGCA	TSD:TGGTG	4155555..4155559	4163825..4163829	IN:4156894..4162495	0.9108	+	unknown	NA	3652557
A5:4541673..4548632	pass	motif:TGCA	TSD:CCAAA	4541668..4541672	4548633..4548637	IN:4543023..4547274	0.9449	+	Gypsy	LTR	2201113
A5:4771877..4778381	pass	motif:TGCA	TSD:CATGG	4771872..4771876	4778382..4778386	IN:4772433..4777826	0.9964	+	Gypsy	LTR	138795
A5:5479282..5484847	pass	motif:TCCA	TSD:TTGAT	5479277..5479281	5484848..5484852	IN:5479730..5484400	0.971	-	Gypsy	LTR	1137521
A5:5479282..5484847	pass	motif:TGCA	TSD:TTGAT	5479277..5479281	5484848..5484852	IN:5479730..5484400	0.971	-	Gypsy	LTR	1137521
A5:5839223..5844219	pass	motif:TGCA	TSD:TGCTC	5839218..5839222	5844220..5844224	IN:5839839..5843603	0.9579	+	Gypsy	LTR	1666453
A5:6402077..6412902	pass	motif:TGCA	TSD:TATGT	6402072..6402076	6412903..6412907	IN:6402323..6412656	0.9472	?	unknown	NA	2105795
A5:6484529..6489200	pass	motif:TACA	TSD:CCTTA	6484524..6484528	6489201..6489205	IN:6484668..6489061	0.9856	-	unknown	LTR	559232
A5:6505686..6508032	pass	motif:TGCA	TSD:GAACT	6505681..6505685	6508033..6508037	IN:6505911..6507808	0.9556	-	unknown	NA	1760328
A5:6547462..6552626	pass	motif:TGCA	TSD:GTATA	6547457..6547461	6552627..6552631	IN:6547751..6552338	0.9723	+	Gypsy	LTR	1085557
A5:6695184..6703558	pass	motif:TGCA	TSD:ATCAC	6695179..6695183	6703559..6703563	IN:6696555..6702188	0.9286	+	Gypsy	LTR	2885808
A5:6790504..6795587	pass	motif:TGCA	TSD:CTTGA	6790499..6790503	6795588..6795592	IN:6790777..6795314	0.9853	-	unknown	LTR	570999
A5:6997455..7008882	pass	motif:TGCA	TSD:CTCCT	6997450..6997454	7008883..7008887	IN:7000708..7005626	0.9743	+	Gypsy	LTR	1005794
A5:7220590..7227433	pass	motif:TGCA	TSD:GTATC	7220585..7220589	7227434..7227438	IN:7221660..7226362	0.9589	+	unknown	LTR	1625733
A5:7233113..7251777	pass	motif:TGCA	TSD:ATAGG	7233108..7233112	7251778..7251782	IN:7236259..7248622	0.9791	+	Gypsy	LTR	815259
A5:7432303..7437566	pass	motif:TGCA	TSD:TTCTT	7432298..7432302	7437567..7437571	IN:7432580..7437290	0.9496	+	Gypsy	LTR	2006667
A5:7528702..7532856	pass	motif:TGCA	TSD:ATTAG	7528697..7528701	7532857..7532861	IN:7529007..7532548	0.9676	-	unknown	LTR	1273872
A5:7728144..7733246	pass	motif:TGCA	TSD:CATTT	7728139..7728143	7733247..7733251	IN:7728422..7732965	0.968	-	Gypsy	LTR	1257797
A5:7744451..7754092	pass	motif:TGCA	TSD:AATTT	7744446..7744450	7754093..7754097	IN:7745601..7752940	0.974	+	Copia	LTR	1017745
A5:7754467..7760188	pass	motif:TGCA	TSD:AATAT	7754462..7754466	7760189..7760193	IN:7754915..7759738	0.9489	-	Copia	LTR	2035544
A5:7798792..7807939	pass	motif:TGCA	TSD:CAGCC	7798787..7798791	7807940..7807944	IN:7800578..7806155	0.9721	-	unknown	NA	1093545
A5:8039534..8049169	pass	motif:TGCA	TSD:GTAAA	8039529..8039533	8049170..8049174	IN:8040696..8048005	0.9699	-	Copia	LTR	1181564
A5:8329739..8334557	pass	motif:TGCA	TSD:ATATT	8329734..8329738	8334558..8334562	IN:8329907..8334389	1	-	unknown	LTR	0
A5:8355531..8368173	pass	motif:TGCA	TSD:AGATA	8355526..8355530	8368174..8368178	IN:8358444..8365259	0.9709	-	Gypsy	LTR	1141522
A5:8891155..8907635	pass	motif:TGCA	TSD:CTCAA	8891150..8891154	8907636..8907640	IN:8892468..8906324	0.9037	-	Gypsy	LTR	3964173
A5:8896048..8904372	pass	motif:TGCA	TSD:AAAGA	8896043..8896047	8904373..8904377	IN:8897414..8903006	0.9306	-	unknown	NA	2800917
A5:9111596..9129774	pass	motif:TGCA	TSD:CCCTA	9111591..9111595	9129775..9129779	IN:9114559..9126796	0.9595	-	Gypsy	LTR	1601328
A5:9183033..9184835	pass	motif:TGCA	TSD:TGTAG	9183028..9183032	9184836..9184840	IN:9183236..9184631	0.9561	?	unknown	NA	1739894
A5:9254181..9271886	pass	motif:TGCA	TSD:GTATT	9254176..9254180	9271887..9271891	IN:9257054..9269011	0.9778	-	Gypsy	LTR	866738
A5:9323559..9328863	pass	motif:TGCA	TSD:GAATA	9323554..9323558	9328864..9328868	IN:9323847..9328575	0.9757	-	Gypsy	LTR	950091
A5:9552808..9561022	pass	motif:TGCA	TSD:CTCGG	9552803..9552807	9561023..9561027	IN:9554142..9559696	0.9258	-	Gypsy	LTR	3005078
A5:9612010..9621626	pass	motif:TGCA	TSD:GTATC	9612005..9612009	9621627..9621631	IN:9613170..9620467	0.9922	-	Copia	LTR	301571
A5:9716841..9721653	pass	motif:AGTA	TSD:CTGTT	9716836..9716840	9721654..9721658	IN:9717003..9721491	0.9571	-	unknown	LTR	1699070
A5:9740039..9745053	pass	motif:TGCA	TSD:CATAT	9740034..9740038	9745054..9745058	IN:9740285..9744807	0.9472	+	unknown	NA	2105795
A5:9766156..9775377	pass	motif:TGCA	TSD:GATAT	9766151..9766155	9775378..9775382	IN:9767510..9774024	0.9092	-	unknown	NA	3722487
A5:9867876..9874216	pass	motif:TGCA	TSD:ATGTG	9867871..9867875	9874217..9874221	IN:9869190..9872902	0.9939	-	Gypsy	LTR	235575
A5:10414857..10423128	pass	motif:TGCA	TSD:AGGGT	10414852..10414856	10423129..10423133	IN:10416299..10421686	0.9743	-	Copia	LTR	1005794
A5:10501438..10508388	pass	motif:TGCA	TSD:TTATC	10501433..10501437	10508389..10508393	IN:10502498..10507328	0.9896	+	Copia	LTR	402799
A5:10682203..10691811	pass	motif:TGCA	TSD:AAACT	10682198..10682202	10691812..10691816	IN:10683354..10690647	0.9605	-	unknown	LTR	1560700
A5:10939590..10947858	pass	motif:TGCA	TSD:ACCAG	10939585..10939589	10947859..10947863	IN:10941030..10946415	0.9647	+	unknown	LTR	1390683
A5:10999547..11007830	pass	motif:TGCA	TSD:GTTAA	10999542..10999546	11007831..11007835	IN:11000887..11006490	0.9231	+	Gypsy	LTR	3120557
A5:11370975..11376199	pass	motif:TGCA	TSD:CCTTG	11370970..11370974	11376200..11376204	IN:11372346..11374831	0.9446	-	unknown	NA	2213569
A5:11672202..11679750	pass	motif:TGCA	TSD:CAAAT	11672197..11672201	11679751..11679755	IN:11673319..11678636	0.9687	+	unknown	NA	1229688
A5:11701637..11706982	pass	motif:TGCA	TSD:ATAAG	11701632..11701636	11706983..11706987	IN:11701936..11706683	0.9699	-	Gypsy	LTR	1181564
A5:11753177..11761502	pass	motif:TGCA	TSD:ATCGT	11753172..11753176	11761503..11761507	IN:11754547..11760132	0.938	?	unknown	NA	2488972
A5:12413281..12419197	pass	motif:TGCA	TSD:CCTGA	12413276..12413280	12419198..12419202	IN:12413749..12418729	0.9808	+	Copia	LTR	748078
A5:12474576..12484207	pass	motif:TGCA	TSD:CAAAT	12474571..12474575	12484208..12484212	IN:12475739..12483045	0.9828	+	Copia	LTR	669242
A5:12485607..12490165	pass	motif:TGCA	TSD:ACAGT	12485602..12485606	12490166..12490170	IN:12487003..12488769	0.9221	?	unknown	NA	3163444
A5:12932261..12942551	pass	motif:TGCA	TSD:CATGT	12932256..12932260	12942552..12942556	IN:12934045..12940770	0.9916	+	Gypsy	LTR	324900
A5:13201678..13207118	pass	motif:TGCA	TSD:GCGTT	13201673..13201677	13207119..13207123	IN:13201989..13206809	0.9614	+	Gypsy	LTR	1524183
A5:13216983..13222587	pass	motif:TGCA	TSD:TAATT	13216978..13216982	13222588..13222592	IN:13217441..13222129	0.9738	-	Gypsy	LTR	1025714
A5:13505130..13511009	pass	motif:TGCA	TSD:TATGT	13505125..13505129	13511010..13511014	IN:13505387..13510752	0.9883	+	unknown	LTR	453547
A5:13590408..13597414	pass	motif:TGCA	TSD:TTTCT	13590403..13590407	13597415..13597419	IN:13591464..13596355	0.983	-	unknown	LTR	661370
A5:13996337..14004939	pass	motif:TGCA	TSD:ATATA	13996332..13996336	14004940..14004944	IN:13997656..14003620	0.9894	+	Gypsy	LTR	410601
A5:14182586..14190749	pass	motif:TGCA	TSD:CAAAC	14182581..14182585	14190750..14190754	IN:14184044..14189290	0.9836	-	Gypsy	LTR	637768
A5:14346723..14355875	pass	motif:TGCA	TSD:GGCGT	14346718..14346722	14355876..14355880	IN:14348907..14353691	0.9876	+	Gypsy	LTR	480910
A5:14492148..14496141	pass	motif:TGCA	TSD:AAAA	14492142..14492145	14496142..14496145	IN:14492397..14495892	0.9395	-	Copia	LTR	2426149
A5:14741807..14744410	pass	motif:TGCA	TSD:GATCA	14741802..14741806	14744411..14744415	IN:14742065..14744152	0.9884	-	unknown	NA	449640
A5:15501706..15509611	pass	motif:TGCA	TSD:CTCCT	15501701..15501705	15509612..15509616	IN:15501952..15509365	0.9878	-	unknown	LTR	473089
A5:15505765..15507445	pass	motif:TGCA	TSD:AAATA	15505760..15505764	15507446..15507450	IN:15506151..15507059	0.9896	?	unknown	NA	402799
A5:15701469..15706518	pass	motif:TGCA	TSD:CTCTG	15701464..15701468	15706519..15706523	IN:15701742..15706245	0.9891	-	unknown	LTR	422307
A5:16138992..16144251	pass	motif:TGCA	TSD:TAATC	16138987..16138991	16144252..16144256	IN:16139279..16143964	0.9895	-	Gypsy	LTR	406700
A5:16179180..16183339	pass	motif:TGCA	TSD:ATATC	16179175..16179179	16183340..16183344	IN:16179489..16183031	0.9903	+	unknown	LTR	375510
A5:17111481..17116747	pass	motif:TGCA	TSD:TTATC	17111476..17111480	17116748..17116752	IN:17111738..17116491	0.9728	+	Gypsy	LTR	1065596
B5:1172433..1175968	pass	motif:TGCA	TSD:ATAT	1172429..1172432	1175969..1175972	IN:1173004..1175397	0.9982	+	Gypsy	LTR	69314
B5:1646019..1651565	pass	motif:TGCA	TSD:CTAAC	1646014..1646018	1651566..1651570	IN:1646559..1651025	0.9741	-	Gypsy	LTR	1013761
B5:2801635..2807374	pass	motif:TGCA	TSD:TAA	2801632..2801634	2807375..2807377	IN:2801877..2807132	0.9668	?	unknown	NA	1306048
B5:3105096..3109420	pass	motif:TGCA	TSD:GCTGT	3105091..3105095	3109421..3109425	IN:3105335..3109181	0.9833	+	unknown	LTR	649567
B5:3332906..3337843	pass	motif:TGCA	TSD:AAAGC	3332901..3332905	3337844..3337848	IN:3333186..3337563	0.9786	+	Gypsy	LTR	835048
B5:3499264..3504968	pass	motif:TGCA	TSD:AAATT	3499259..3499263	3504969..3504973	IN:3499501..3504730	0.979	-	Copia	LTR	819216
B5:3714816..3720394	pass	motif:TGCA	TSD:CAGAA	3714811..3714815	3720395..3720399	IN:3715264..3719947	0.9866	-	Gypsy	LTR	520044
B5:3893701..3908259	pass	motif:TGCA	TSD:ATAAT	3893696..3893700	3908260..3908264	IN:3895227..3906728	0.9577	+	Gypsy	LTR	1674604
B5:4213236..4218266	pass	motif:TGCA	TSD:TCGAG	4213231..4213235	4218267..4218271	IN:4213412..4218090	0.9943	-	Copia	LTR	220068
B5:4399906..4404258	pass	motif:TGCA	TSD:AGATC	4399901..4399905	4404259..4404263	IN:4400181..4403983	0.9891	-	Gypsy	LTR	422307
B5:4626164..4631142	pass	motif:TGCA	TSD:GTTTC	4626159..4626163	4631143..4631147	IN:4626401..4630903	0.9749	-	unknown	LTR	981908
B5:4709603..4712953	pass	motif:TGCA	TSD:ATCA	4709599..4709602	4712954..4712957	IN:4710232..4712320	0.9731	-	unknown	NA	1053625
B5:4810382..4813917	pass	motif:TGCA	TSD:ATAT	4810378..4810381	4813918..4813921	IN:4810953..4813346	0.9982	+	Gypsy	LTR	69314
B5:4936111..4941076	pass	motif:TGCA	TSD:TTATT	4936106..4936110	4941077..4941081	IN:4936350..4940837	0.9791	+	unknown	LTR	815259
B5:4991330..4995672	pass	motif:TGCA	TSD:TATT	4991326..4991329	4995673..4995676	IN:4991609..4995393	0.9821	+	unknown	NA	696810
B5:5020718..5025701	pass	motif:TGCA	TSD:CAATA	5020713..5020717	5025702..5025706	IN:5020997..5025422	0.9821	+	Copia	LTR	696810
B5:5091341..5094880	pass	motif:TGCA	TSD:TTAG	5091337..5091340	5094881..5094884	IN:5091966..5094265	0.9792	-	Gypsy	LTR	811303
B5:5488804..5494723	pass	motif:TGCA	TSD:TATGA	5488799..5488803	5494724..5494728	IN:5490940..5492590	0.9273	+	Gypsy	LTR	2941122
B5:5573597..5583319	pass	motif:TGCA	TSD:GAGA	5573593..5573596	5583320..5583323	IN:5574765..5582149	0.9624	+	Copia	LTR	1483663
B5:5592127..5595475	pass	motif:TGCA	TSD:TTAT	5592123..5592126	5595476..5595479	IN:5592843..5594759	0.9735	+	Gypsy	LTR	1037673
B5:5673738..5686249	pass	motif:TGCA	TSD:AGCAT	5673733..5673737	5686250..5686254	IN:5675024..5684959	0.9042	+	Gypsy	LTR	3942118
B5:5885057..5889887	pass	motif:TGCA	TSD:AAGGA	5885052..5885056	5889888..5889892	IN:5885212..5889730	0.9745	+	unknown	LTR	997830
B5:5910606..5916104	pass	motif:TGCA	TSD:AAAA	5910602..5910605	5916105..5916108	IN:5910844..5915866	0.9289	-	Copia	LTR	2873059
B5:5925020..5935071	pass	motif:TGCA	TSD:GATAG	5925015..5925019	5935072..5935076	IN:5925259..5934832	0.9833	-	Copia	LTR	649567
B5:5929373..5934335	pass	motif:TGCA	TSD:AAAAT	5929368..5929372	5934336..5934340	IN:5929622..5934085	0.964	-	Copia	LTR	1418949
B5:6041804..6051359	pass	motif:TGCA	TSD:GGATG	6041799..6041803	6051360..6051364	IN:6042967..6050200	0.957	+	unknown	LTR	1703150
B5:6209275..6217491	pass	motif:TGCA	TSD:ACAAC	6209270..6209274	6217492..6217496	IN:6210606..6216160	0.9767	-	Gypsy	LTR	910369
B5:6464369..6472964	pass	motif:TGCA	TSD:CTTGC	6464364..6464368	6472965..6472969	IN:6466109..6471234	0.9679	-	Gypsy	LTR	1261815
B5:6705571..6713831	pass	motif:TGCA	TSD:CATTA	6705566..6705570	6713832..6713836	IN:6707135..6712267	1	+	Gypsy	LTR	0
B5:6754715..6762979	pass	motif:TGCA	TSD:ATGTT	6754710..6754714	6762980..6762984	IN:6756280..6761414	1	-	Gypsy	LTR	0
B5:6797348..6804913	pass	motif:TGCA	TSD:AAATC	6797343..6797347	6804914..6804918	IN:6798587..6803672	0.9702	-	Gypsy	LTR	1169546
B5:7244242..7250629	pass	motif:TGCA	TSD:ACAAC	7244237..7244241	7250630..7250634	IN:7245573..7249299	0.9835	-	Gypsy	LTR	641700
B5:7452494..7460055	pass	motif:TGCA	TSD:AAATC	7452489..7452493	7460056..7460060	IN:7453734..7458814	0.9638	-	Gypsy	LTR	1427031
B5:7462184..7468649	pass	motif:TGCA	TSD:ATCTT	7462179..7462183	7468650..7468654	IN:7464178..7466657	0.9814	+	unknown	NA	724405
B5:7737140..7745418	pass	motif:TGCA	TSD:GCCTT	7737135..7737139	7745419..7745423	IN:7738321..7744237	0.9746	-	Gypsy	LTR	993849
B5:7768871..7772406	pass	motif:TGCA	TSD:AAAT	7768867..7768870	7772407..7772410	IN:7769442..7771835	1	-	Gypsy	LTR	0
B5:7778654..7787017	pass	motif:TGCA	TSD:ACATC	7778649..7778653	7787018..7787022	IN:7779984..7785686	0.9737	+	Gypsy	LTR	1029700
B5:7959041..7963994	pass	motif:TGCA	TSD:AATTT	7959036..7959040	7963995..7963999	IN:7959277..7963758	0.9661	-	Copia	LTR	1334232
B5:8037744..8043317	pass	motif:TGCA	TSD:GAATA	8037739..8037743	8043318..8043322	IN:8038184..8042877	0.9955	-	Gypsy	LTR	173598
B5:8352466..8361365	pass	motif:TGCA	TSD:AGATA	8352461..8352465	8361366..8361370	IN:8353632..8360200	0.9632	-	Gypsy	LTR	1451288
B5:8465912..8468780	pass	motif:TGCA	TSD:GTTCG	8465907..8465911	8468781..8468785	IN:8466770..8467923	0.9697	+	Gypsy	LTR	1189579
B5:8662229..8667259	pass	motif:TGCA	TSD:GATAT	8662224..8662228	8667260..8667264	IN:8662376..8667106	0.9346	+	unknown	LTR	2631879
B5:8690392..8698628	pass	motif:TGCA	TSD:CTTT	8690388..8690391	8698629..8698632	IN:8691704..8697315	0.9833	+	Gypsy	LTR	649567
B5:8840478..8845858	pass	motif:TGCA	TSD:AAAAC	8840473..8840477	8845859..8845863	IN:8840715..8845621	0.9747	-	Copia	LTR	989868
B5:9044733..9054372	pass	motif:TGCA	TSD:CAACG	9044728..9044732	9054373..9054377	IN:9046047..9053057	0.9597	-	Gypsy	LTR	1593198
B5:9086678..9092480	pass	motif:TGCA	TSD:TTTTG	9086673..9086677	9092481..9092485	IN:9086907..9092251	0.9476	-	Copia	LTR	2089250
B5:9113352..9121703	pass	motif:TGCA	TSD:CTAGT	9113347..9113351	9121704..9121708	IN:9114688..9120367	0.9641	-	Gypsy	LTR	1414910
B5:9124838..9134897	pass	motif:TGCA	TSD:CATAT	9124833..9124837	9134898..9134902	IN:9126235..9133500	0.9549	+	Gypsy	LTR	1788959
B5:9135079..9143327	pass	motif:TGCA	TSD:GCTTC	9135074..9135078	9143328..9143332	IN:9136410..9141996	0.9782	+	Gypsy	LTR	850889
B5:9311866..9320176	pass	motif:TGCA	TSD:GATTT	9311861..9311865	9320177..9320181	IN:9313233..9318808	0.9379	+	Gypsy	LTR	2493165
B5:9356910..9362274	pass	motif:TGCA	TSD:GATAC	9356905..9356909	9362275..9362279	IN:9357157..9362027	0.9595	-	unknown	NA	1601328
B5:9371967..9376898	pass	motif:TGCA	TSD:ATATG	9371962..9371966	9376899..9376903	IN:9372152..9376713	0.9514	-	unknown	LTR	1932544
B5:9444796..9459792	pass	motif:TGCA	TSD:GAGCT	9444791..9444795	9459793..9459797	IN:9446236..9458350	0.9764	+	Gypsy	LTR	922280
B5:9678981..9694195	pass	motif:TGCA	TSD:TAATG	9678976..9678980	9694196..9694200	IN:9680485..9692688	0.9808	-	Gypsy	LTR	748078
B5:9994978..10000652	pass	motif:TGCA	TSD:ATA	9994975..9994977	10000653..10000655	IN:9995216..10000414	0.9705	-	Copia	LTR	1157532
B5:10223942..10232167	pass	motif:TGCA	TSD:TTAGT	10223937..10223941	10232168..10232172	IN:10225273..10230839	0.9684	+	Gypsy	LTR	1241731
B5:10414215..10422414	pass	motif:TGCA	TSD:AATTG	10414210..10414214	10422415..10422419	IN:10415539..10421105	0.948	+	Gypsy	LTR	2072715
B5:10447473..10455705	pass	motif:TGCA	TSD:AGTAT	10447468..10447472	10455706..10455710	IN:10448813..10454364	0.9694	-	Gypsy	LTR	1201606
B5:10604252..10612366	pass	motif:TGCA	TSD:ATGGG	10604247..10604251	10612367..10612371	IN:10605579..10611040	0.9789	+	Gypsy	LTR	823173
B5:10656374..10665784	pass	motif:TGCA	TSD:AGGAG	10656366..10656370	10665785..10665789	IN:10657539..10664618	0.9493	-	Copia	LTR	2019040
B5:10783234..10791145	pass	motif:TGCA	TSD:CATTA	10783229..10783233	10791146..10791150	IN:10784569..10789810	0.9648	+	Gypsy	LTR	1386647
B5:10908945..10915907	pass	motif:TGCA	TSD:GGCAC	10908940..10908944	10915908..10915912	IN:10910293..10914555	0.9675	+	Gypsy	LTR	1277892
B5:11095082..11101627	pass	motif:TGCA	TSD:TAAAC	11095077..11095081	11101628..11101632	IN:11095304..11101405	0.9507	+	unknown	LTR	1961347
B5:11205066..11214715	pass	motif:TGCA	TSD:GAGGA	11205061..11205065	11214716..11214720	IN:11206220..11213560	0.9473	+	Copia	LTR	2101658
B5:11285931..11290926	pass	motif:TGCA	TSD:TTGTC	11285926..11285930	11290927..11290931	IN:11286173..11290685	0.9753	-	Copia	LTR	965996
B5:11333109..11336019	pass	motif:TGCA	TSD:GATTT	11333104..11333108	11336020..11336024	IN:11333378..11335750	0.9777	+	Gypsy	LTR	870702
B5:11378073..11384671	pass	motif:TGCA	TSD:AGTTC	11378068..11378072	11384672..11384676	IN:11379428..11383312	0.9529	-	Gypsy	LTR	1870920
B5:11434533..11436520	pass	motif:TGCA	TSD:ATACA	11434528..11434532	11436521..11436525	IN:11434769..11436284	0.9747	?	unknown	NA	989868
B5:11455687..11464015	pass	motif:TGCA	TSD:AGTTA	11455682..11455686	11464016..11464020	IN:11457026..11462678	0.9649	-	Gypsy	LTR	1382612
B5:11785836..11794077	pass	motif:TGCA	TSD:AATTC	11785831..11785835	11794078..11794082	IN:11787160..11792754	0.963	-	Gypsy	LTR	1459378
B5:11828249..11836322	pass	motif:TGCA	TSD:ACACA	11828242..11828246	11836323..11836327	IN:11829593..11834973	0.9203	-	Gypsy	LTR	3240803
B5:11874246..11895620	pass	motif:TGCA	TSD:GTGCT	11874241..11874245	11895621..11895625	IN:11877703..11892169	0.9699	?	Gypsy	LTR	1181564
B5:12001359..12013077	pass	motif:TGCA	TSD:TAAAC	12001354..12001358	12013078..12013082	IN:12002687..12011750	0.9744	+	Gypsy	LTR	1001812
B5:12167419..12176245	pass	motif:TGCA	TSD:GATAT	12167414..12167418	12176246..12176250	IN:12168750..12174914	0.9647	-	Gypsy	LTR	1390683
B5:12246473..12253588	pass	motif:TGCA	TSD:CCAAC	12246468..12246472	12253589..12253593	IN:12247804..12252257	0.9842	?	unknown	NA	614185
B5:12286793..12295955	pass	motif:TGCA	TSD:ATGAT	12286788..12286792	12295956..12295960	IN:12288122..12294630	0.9549	-	Gypsy	LTR	1788959
B5:12414652..12422858	pass	motif:TGCA	TSD:ATCCA	12414647..12414651	12422859..12422863	IN:12415980..12421530	0.9676	-	Gypsy	LTR	1273872
B5:12437591..12445831	pass	motif:TGCA	TSD:CCTTA	12437586..12437590	12445832..12445836	IN:12438912..12444509	0.9584	-	Gypsy	LTR	1646086
B5:12466123..12477245	pass	motif:TGCA	TSD:TCAG	12466119..12466122	12477246..12477249	IN:12466398..12476970	0.9709	-	Gypsy	LTR	1141522
B5:12519622..12529120	pass	motif:TGCA	TSD:ATTAC	12519617..12519621	12529121..12529125	IN:12520946..12527799	0.96	-	Gypsy	LTR	1581007
B5:12665078..12673419	pass	motif:TGCA	TSD:TGACC	12665073..12665077	12673420..12673424	IN:12666447..12672051	0.9401	-	Gypsy	LTR	2401058
B5:12674005..12683483	pass	motif:TGCA	TSD:TTAAG	12674000..12674004	12683484..12683488	IN:12675333..12682156	0.9744	+	Gypsy	LTR	1001812
B5:12777854..12783609	pass	motif:TGCA	TSD:TTATT	12777849..12777853	12783610..12783614	IN:12778091..12783371	0.9832	+	Copia	LTR	653501
B5:12884979..12893223	pass	motif:TGCA	TSD:GATAC	12884974..12884978	12893224..12893228	IN:12886312..12891890	0.979	-	Gypsy	LTR	819216
B5:13072539..13076728	pass	motif:TGCA	TSD:GGATT	13072534..13072538	13076729..13076733	IN:13073583..13075674	0.9413	-	Copia	LTR	2350942
B5:13155699..13162890	pass	motif:TGCA	TSD:AAGAT	13155694..13155698	13162891..13162895	IN:13156031..13162558	0.9428	-	Copia	LTR	2288419
B5:13169912..13175420	pass	motif:TGCA	TSD:TTTA	13169908..13169911	13175421..13175424	IN:13170373..13174959	0.9892	-	Gypsy	LTR	418404
B5:13481633..13488491	pass	motif:TGCA	TSD:ACCAT	13481628..13481632	13488492..13488496	IN:13482960..13487168	0.9571	+	unknown	NA	1699070
B5:13513076..13518587	pass	motif:TGCA	TSD:CTAG	13513072..13513075	13518588..13518591	IN:13513539..13518124	0.9806	-	Gypsy	LTR	755974
B5:13701679..13706650	pass	motif:TGCA	TSD:ATTAG	13701674..13701678	13706651..13706655	IN:13701925..13706404	0.9512	-	unknown	LTR	1940771
B5:13750663..13757721	pass	motif:TGCA	TSD:AGTAT	13750658..13750662	13757722..13757726	IN:13751994..13756392	0.9752	+	unknown	NA	969973
B5:13912240..13917186	pass	motif:TGCA	TSD:ATGTT	13912235..13912239	13917187..13917191	IN:13912490..13916939	0.964	+	unknown	LTR	1418949
B5:13980606..13991140	pass	motif:TGCA	TSD:TAAGT	13980601..13980605	13991141..13991145	IN:13981771..13989975	0.9777	+	unknown	LTR	870702
B5:14258568..14273642	pass	motif:TGCA	TSD:GTTGT	14258560..14258564	14273643..14273647	IN:14260080..14272131	0.9808	+	Gypsy	LTR	748078
B5:14274268..14279812	pass	motif:TGCA	TSD:AAATG	14274263..14274267	14279813..14279817	IN:14274664..14279417	0.9723	-	Gypsy	LTR	1085557
B5:14347293..14353008	pass	motif:TGCA	TSD:GATGA	14347288..14347292	14353009..14353013	IN:14347529..14352771	0.9748	-	Copia	LTR	985888
B5:14403678..14408695	pass	motif:TATA	TSD:GATTC	14403673..14403677	14408696..14408700	IN:14403918..14408457	0.9667	+	Copia	LTR	1310073
B5:14474629..14488923	pass	motif:TGCA	TSD:ATGAC	14474624..14474628	14488924..14488928	IN:14474901..14488651	0.9816	?	unknown	LTR	716518
B5:14642687..14648061	pass	motif:TGCA	TSD:CTTCC	14642682..14642686	14648062..14648066	IN:14643208..14647540	0.9808	+	unknown	LTR	748078
B5:14661911..14667716	pass	motif:TGCA	TSD:ATATA	14661906..14661910	14667717..14667721	IN:14662143..14667484	0.9698	-	Copia	LTR	1185571
B5:15353364..15359140	pass	motif:TGCA	TSD:ATAT	15353360..15353363	15359141..15359144	IN:15353891..15358613	0.9545	-	Gypsy	LTR	1805333
B5:15609212..15613643	pass	motif:TGCA	TSD:CACAT	15609207..15609211	15613644..15613648	IN:15609488..15613366	0.9604	+	Gypsy	LTR	1564760
B5:15682803..15692878	pass	motif:TGCA	TSD:GTCCC	15682798..15682802	15692879..15692883	IN:15685351..15690336	0.98	-	Gypsy	LTR	779673
B5:15814026..15823690	pass	motif:TGCA	TSD:ATAAT	15814021..15814025	15823691..15823695	IN:15815374..15822342	0.9852	+	Gypsy	LTR	574922
B5:15966199..15972347	pass	motif:TGCA	TSD:TTA	15966196..15966198	15972348..15972350	IN:15966708..15971839	0.9744	-	unknown	LTR	1001812
B5:16057601..16063152	pass	motif:TGCA	TSD:AATAG	16057596..16057600	16063153..16063157	IN:16057834..16062919	0.9528	-	Copia	LTR	1875025
B5:16462701..16466205	pass	motif:TGCA	TSD:ACTT	16462697..16462700	16466206..16466209	IN:16462954..16465952	0.9526	-	Copia	LTR	1883235
B5:16542953..16547979	pass	motif:TGCA	TSD:TTTTA	16542948..16542952	16547980..16547984	IN:16543192..16547748	0.9498	+	Copia	LTR	1998422
B5:16887006..16892671	pass	motif:TGCA	TSD:TAATT	16887001..16887005	16892672..16892676	IN:16887234..16892443	0.9781	-	unknown	LTR	854850
B5:16903701..16910269	pass	motif:TGCA	TSD:CTCAA	16903696..16903700	16910270..16910274	IN:16903945..16910022	0.919	?	unknown	NA	3296802
B5:16929597..16931673	pass	motif:TGCA	TSD:TTCAA	16929592..16929596	16931674..16931678	IN:16929824..16931447	0.9474	?	unknown	NA	2097521
B5:16929597..16931673	pass	motif:TGCA	TSD:TTGAA	16929592..16929596	16931674..16931678	IN:16929824..16931447	0.9471	-	unknown	NA	2109933
B5:16948245..16957627	pass	motif:TGCA	TSD:TAATT	16948240..16948244	16957628..16957632	IN:16949408..16956465	0.9554	+	Copia	LTR	1768505
A6:94028..103656	pass	motif:TGCA	TSD:CTTCC	94023..94027	103657..103661	IN:95194..102491	0.9768	-	Copia	LTR	906400
A6:137296..142790	pass	motif:TGCA	TSD:TATAA	137291..137295	142791..142795	IN:137534..142548	0.9224	-	unknown	NA	3150571
A6:285608..290943	pass	motif:TGCA	TSD:GATTA	285603..285607	290944..290948	IN:285905..290646	0.9798	+	Gypsy	LTR	787577
A6:427397..433142	pass	motif:TGCA	TSD:ATAA	427393..427396	433143..433146	IN:427939..432613	0.9705	+	Gypsy	LTR	1157532
A6:557769..562629	pass	motif:TGCA	TSD:GTC	557766..557768	562630..562632	IN:557935..562463	0.9697	+	unknown	LTR	1189579
A6:722920..728707	pass	motif:TGCA	TSD:GATTA	722915..722919	728708..728712	IN:723387..728240	0.985	-	unknown	NA	582770
A6:739887..744830	pass	motif:TGCA	TSD:CAAAC	739882..739886	744831..744835	IN:740093..744624	1	-	unknown	LTR	0
A6:1227263..1240289	pass	motif:TGCA	TSD:CAAAC	1227258..1227262	1240290..1240294	IN:1230313..1237248	0.9608	+	Gypsy	LTR	1548522
A6:1712762..1718152	pass	motif:TGCA	TSD:ATTA	1712754..1712757	1718153..1718156	IN:1712993..1717918	0.9351	-	unknown	NA	2610819
A6:2275675..2281224	pass	motif:TGCA	TSD:TTTTA	2275670..2275674	2281225..2281229	IN:2275913..2280986	0.958	?	unknown	NA	1662378
A6:2419306..2432005	pass	motif:TGCA	TSD:CGGGT	2419301..2419305	2432006..2432010	IN:2422165..2429146	0.9696	?	unknown	NA	1193588
A6:2914152..2922718	pass	motif:TGCA	TSD:AAAAC	2914147..2914151	2922719..2922723	IN:2914333..2922537	0.9779	+	unknown	LTR	862775
A6:3142809..3147893	pass	motif:TGCA	TSD:CAAAT	3142804..3142808	3147894..3147898	IN:3143097..3147605	1	+	Copia	LTR	0
A6:3309753..3315413	pass	motif:TGCA	TSD:ATTTA	3309748..3309752	3315414..3315418	IN:3310248..3314919	0.9758	-	Gypsy	LTR	946117
A6:3555121..3560986	pass	motif:TGCA	TSD:AGGAA	3555116..3555120	3560987..3560991	IN:3555592..3560516	0.9809	+	Copia	LTR	744131
A6:3898836..3902368	pass	motif:TGCA	TSD:TTAG	3898832..3898835	3902369..3902372	IN:3899450..3901754	0.9073	+	Gypsy	LTR	3805750
A6:4008572..4018391	pass	motif:TGCA	TSD:CTAAG	4008567..4008571	4018392..4018396	IN:4011655..4015314	0.9877	-	unknown	NA	476999
A6:4085162..4088695	pass	motif:TGCA	TSD:ATAT	4085158..4085161	4088696..4088699	IN:4085732..4088125	0.993	+	Gypsy	LTR	270495
A6:4151652..4159866	pass	motif:TGCA	TSD:AAATA	4151647..4151651	4159867..4159871	IN:4152995..4158519	0.9207	+	Gypsy	LTR	3223594
A6:4256800..4261718	pass	motif:TGCA	TSD:ATGGG	4256795..4256799	4261719..4261723	IN:4257098..4261420	0.9597	-	Gypsy	LTR	1593198
A6:4674574..4686402	pass	motif:TGCA	TSD:TGGAG	4674569..4674573	4686403..4686407	IN:4678036..4682951	0.9564	+	Gypsy	LTR	1727641
A6:4855570..4863727	pass	motif:TGCA	TSD:TTCTA	4855565..4855569	4863728..4863732	IN:4857029..4862274	0.9692	+	Gypsy	LTR	1209627
A6:5006893..5015061	pass	motif:TGCA	TSD:CAAAC	5006888..5006892	5015062..5015066	IN:5008352..5013605	0.9856	+	Gypsy	LTR	559232
A6:6209312..6215809	pass	motif:TGCA	TSD:CCATG	6209307..6209311	6215810..6215814	IN:6209867..6215254	0.9408	-	Gypsy	LTR	2371813
A6:6372212..6383305	pass	motif:TGCA	TSD:TGAAA	6372207..6372211	6383306..6383310	IN:6375722..6379797	0.9869	-	Gypsy	LTR	508298
A6:6531723..6537788	pass	motif:TGCA	TSD:TGGAA	6531718..6531722	6537789..6537793	IN:6532204..6537307	0.9523	+	unknown	LTR	1895554
A6:6698547..6705681	pass	motif:TGCA	TSD:GATAC	6698542..6698546	6705682..6705686	IN:6699944..6704272	0.9171	-	Gypsy	LTR	3378844
A6:6964051..6967313	pass	motif:AGCA	TSD:TGTCA	6964046..6964050	6967314..6967318	IN:6964362..6967003	0.9936	-	Gypsy	LTR	247210
A6:7024332..7029897	pass	motif:TGCA	TSD:TTAAG	7024327..7024331	7029898..7029902	IN:7024570..7029659	0.9498	+	Copia	LTR	1998422
A6:7084516..7090352	pass	motif:TGCA	TSD:TTCTT	7084511..7084515	7090353..7090357	IN:7084744..7090126	0.9561	+	unknown	LTR	1739894
A6:7125339..7130718	pass	motif:TGCA	TSD:GCAGT	7125334..7125338	7130719..7130723	IN:7126667..7129399	0.9662	+	Gypsy	LTR	1330204
A6:7255226..7263488	pass	motif:TGCA	TSD:GTAAT	7255221..7255225	7263489..7263493	IN:7256577..7262138	0.9341	+	Gypsy	LTR	2652955
A6:7284262..7288950	pass	motif:TGCA	TSD:AATTT	7284257..7284261	7288951..7288955	IN:7284450..7288762	0.9415	-	Copia	LTR	2342598
A6:7455969..7461059	pass	motif:TGCA	TSD:ATATG	7455964..7455968	7461060..7461064	IN:7456242..7460786	0.9817	-	unknown	LTR	712575
A6:7468993..7478141	pass	motif:TGCA	TSD:TTTAT	7468988..7468992	7478142..7478146	IN:7471183..7475965	0.9539	-	Gypsy	LTR	1829911
A6:7754744..7763476	pass	motif:TGCA	TSD:CATAC	7754739..7754743	7763477..7763481	IN:7755879..7762343	0.9824	+	Gypsy	LTR	684992
A6:8135724..8145879	pass	motif:TGCA	TSD:GACAT	8135719..8135723	8145880..8145884	IN:8137836..8143779	0.8999	-	unknown	NA	4132347
A6:8239542..8247592	pass	motif:TGCA	TSD:AGTAG	8239537..8239541	8247593..8247597	IN:8240874..8246259	0.9055	+	Gypsy	LTR	3884853
A6:8889670..8894516	pass	motif:TGCA	TSD:ATAAT	8889662..8889666	8894517..8894521	IN:8889916..8894270	0.9588	-	unknown	NA	1629802
A6:9524967..9530221	pass	motif:TATA	TSD:GTTTG	9524962..9524966	9530222..9530226	IN:9525229..9529960	0.9351	+	Copia	LTR	2610819
A6:9723008..9731673	pass	motif:TGCA	TSD:ATAAC	9723003..9723007	9731674..9731678	IN:9724905..9729777	0.9385	-	Gypsy	LTR	2468016
A6:10116875..10119511	pass	motif:TGCA	TSD:AACAT	10116870..10116874	10119512..10119516	IN:10117152..10119236	0.9386	-	unknown	NA	2463827
A6:10741062..10746152	pass	motif:TGCA	TSD:CTTCT	10741057..10741061	10746153..10746157	IN:10741335..10745879	0.989	+	unknown	LTR	426210
A6:11118405..11123979	pass	motif:TGCA	TSD:ACATT	11118400..11118404	11123980..11123984	IN:11118643..11123744	0.9622	?	unknown	NA	1491763
A6:11254019..11269542	pass	motif:TGCA	TSD:ATATT	11254014..11254018	11269543..11269547	IN:11255389..11268172	0.9468	+	Gypsy	LTR	2122349
A6:11416845..11420996	pass	motif:TGCA	TSD:TGGAA	11416840..11416844	11420997..11421001	IN:11417148..11420693	0.9868	-	unknown	LTR	512213
A6:11491676..11499927	pass	motif:TGCA	TSD:ACCAG	11491671..11491675	11499928..11499932	IN:11493237..11498366	1	+	Gypsy	LTR	0
A6:11692056..11696072	pass	motif:TGCA	TSD:AGAAT	11692051..11692055	11696073..11696077	IN:11692364..11695764	0.9838	-	Copia	LTR	629905
A6:11701534..11704239	pass	motif:TGCA	TSD:AGATA	11701529..11701533	11704240..11704244	IN:11701773..11704000	0.9625	?	unknown	NA	1479614
A6:11705715..11714066	pass	motif:TGCA	TSD:TATAT	11705708..11705712	11714067..11714071	IN:11707056..11712725	0.938	-	Gypsy	LTR	2488972
A6:11846483..11851664	pass	motif:TGCA	TSD:AAAAT	11846478..11846482	11851665..11851669	IN:11846748..11851399	0.9811	-	Gypsy	LTR	736239
A6:11902911..11908491	pass	motif:TGCA	TSD:ATATT	11902906..11902910	11908492..11908496	IN:11903139..11908260	0.9654	?	unknown	NA	1362444
A6:12390188..12395773	pass	motif:TGCA	TSD:AATTA	12390183..12390187	12395774..12395778	IN:12390642..12395319	0.9934	+	Gypsy	LTR	254970
A6:12447799..12451338	pass	motif:TGCA	TSD:ATAT	12447795..12447798	12451339..12451342	IN:12448372..12450765	1	+	Gypsy	LTR	0
A6:12493243..12498900	pass	motif:TGCA	TSD:CTAT	12493239..12493242	12498901..12498904	IN:12493783..12498360	1	+	Gypsy	LTR	0
A6:13841921..13847261	pass	motif:TGCA	TSD:TATCG	13841916..13841920	13847262..13847266	IN:13842233..13846948	0.9393	-	Gypsy	LTR	2434518
A6:14770600..14775999	pass	motif:TGCA	TSD:GGTGT	14770595..14770599	14776000..14776004	IN:14770885..14775716	0.9545	-	Gypsy	LTR	1805333
A6:14949143..14956974	pass	motif:TGCA	TSD:TTTGT	14949138..14949142	14956975..14956979	IN:14950464..14955657	0.9856	-	Gypsy	LTR	559232
A6:15823219..15829571	pass	motif:TGCA	TSD:AATA	15823215..15823218	15829572..15829575	IN:15824103..15828687	0.9943	-	Gypsy	LTR	220068
A6:16262301..16265822	pass	motif:TGCA	TSD:ATAT	16262297..16262300	16265823..16265826	IN:16262869..16265254	0.9842	+	Gypsy	LTR	614185
A6:18085043..18086488	pass	motif:TGCA	TSD:CGGAC	18085038..18085042	18086489..18086493	IN:18085374..18086157	0.991	?	unknown	NA	348248
B6:130213..140687	pass	motif:TGCA	TSD:AAGAA	130208..130212	140688..140692	IN:132167..138733	0.9857	?	unknown	NA	555311
B6:1359016..1375862	pass	motif:TGCA	TSD:ACATC	1359011..1359015	1375863..1375867	IN:1361433..1373434	0.984	-	Gypsy	LTR	622044
B6:2058346..2064737	pass	motif:TGCA	TSD:CTAAG	2058341..2058345	2064738..2064742	IN:2059015..2064068	0.9865	+	unknown	NA	523961
B6:2604831..2610549	pass	motif:TGCA	TSD:NA	..	..	IN:2605068..2610312	0.9831	-	Copia	LTR	657435
B6:2710727..2716141	pass	motif:TGCA	TSD:TTATC	2710722..2710726	2716142..2716146	IN:2710955..2715913	0.9781	-	unknown	LTR	854850
B6:3788616..3793430	pass	motif:TGCA	TSD:GATGG	3788611..3788615	3793431..3793435	IN:3788767..3793281	0.9735	+	unknown	LTR	1037673
B6:4011542..4019628	pass	motif:TGCA	TSD:ATATC	4011537..4011541	4019629..4019633	IN:4013716..4017453	0.9853	-	Gypsy	LTR	570999
B6:4619611..4625630	pass	motif:TGCA	TSD:CTTA	4619607..4619610	4625631..4625634	IN:4619909..4625330	0.9535	-	Gypsy	LTR	1846308
B6:5266208..5270867	pass	motif:TGCA	TSD:CATCC	5266203..5266207	5270868..5270872	IN:5266444..5270631	0.9747	-	Copia	LTR	989868
B6:5563012..5568274	pass	motif:TGCA	TSD:AATAT	5563007..5563011	5568275..5568279	IN:5563251..5568035	0.9833	+	Copia	LTR	649567
B6:5750171..5759877	pass	motif:TGCA	TSD:ATTTG	5750166..5750170	5759878..5759882	IN:5751336..5758715	0.9536	+	Copia	LTR	1842208
B6:5797556..5803245	pass	motif:TGCA	TSD:ATATT	5797551..5797555	5803246..5803250	IN:5797793..5803012	0.9494	+	Copia	LTR	2014915
B6:6165515..6178043	pass	motif:TGCA	TSD:CATGT	6165510..6165514	6178044..6178048	IN:6169350..6174208	0.9844	+	Gypsy	LTR	606328
B6:6259155..6266370	pass	motif:TGCA	TSD:TTTAT	6259150..6259154	6266371..6266375	IN:6259441..6266083	0.9338	+	Gypsy	LTR	2665608
B6:6508278..6516518	pass	motif:TGCA	TSD:ATTTG	6508273..6508277	6516519..6516523	IN:6509609..6515189	0.9632	-	Gypsy	LTR	1451288
B6:6530954..6539176	pass	motif:TGCA	TSD:ATTAT	6530949..6530953	6539177..6539181	IN:6532302..6537828	0.9592	-	Gypsy	LTR	1613528
B6:6716536..6722073	pass	motif:TGCA	TSD:AAATC	6716531..6716535	6722074..6722078	IN:6716765..6721835	0.9412	+	Copia	LTR	2355115
B6:6874970..6884522	pass	motif:TGCA	TSD:CTTAC	6874965..6874969	6884523..6884527	IN:6876300..6883193	0.9541	-	Gypsy	LTR	1821716
B6:7137994..7146219	pass	motif:TGCA	TSD:CCATG	7137989..7137993	7146220..7146224	IN:7139322..7144892	0.9669	-	Gypsy	LTR	1302024
B6:7274480..7278112	pass	motif:TGCA	TSD:CCGGA	7274475..7274479	7278113..7278117	IN:7274928..7277662	0.9778	?	unknown	NA	866738
B6:7356388..7359373	pass	motif:TGCA	TSD:AAAGA	7356383..7356387	7359374..7359378	IN:7356541..7359220	0.9542	+	unknown	NA	1817619
B6:7409660..7416737	pass	motif:TGCA	TSD:TTAGG	7409655..7409659	7416738..7416742	IN:7409901..7416502	0.9585	-	unknown	LTR	1642014
B6:7696910..7701737	pass	motif:TGCA	TSD:ACAA	7696906..7696909	7701738..7701741	IN:7697144..7701503	0.953	+	unknown	LTR	1866817
B6:8087318..8100274	pass	motif:TGCA	TSD:ATTGT	8087313..8087317	8100275..8100279	IN:8091365..8096224	0.9899	+	Gypsy	LTR	391101
B6:8122064..8131638	pass	motif:TGCA	TSD:AGCAA	8122059..8122063	8131639..8131643	IN:8123392..8130310	0.9819	-	Gypsy	LTR	704692
B6:8255172..8263328	pass	motif:TGCA	TSD:ATTTT	8255167..8255171	8263329..8263333	IN:8256474..8262025	0.9624	+	Gypsy	LTR	1483663
B6:8354866..8363072	pass	motif:TGCA	TSD:AGAGT	8354861..8354865	8363073..8363077	IN:8356194..8361755	0.9616	+	Gypsy	LTR	1516075
B6:8385761..8393053	pass	motif:TGCA	TSD:TTGG	8385757..8385760	8393054..8393057	IN:8386254..8392560	0.9797	-	unknown	LTR	791530
B6:8438330..8446502	pass	motif:TGCA	TSD:CTCAC	8438325..8438329	8446503..8446507	IN:8439654..8445177	0.9608	+	Gypsy	LTR	1548522
B6:8645155..8649829	pass	motif:TGCA	TSD:TGACA	8645150..8645154	8649830..8649834	IN:8645380..8649604	0.9422	-	unknown	LTR	2313412
B6:8655032..8658508	pass	motif:TGCA	TSD:TTAA	8655028..8655031	8658509..8658512	IN:8655721..8657819	0.9478	+	Gypsy	LTR	2080981
B6:8720496..8724679	pass	motif:TGCA	TSD:ATTGC	8720491..8720495	8724680..8724684	IN:8721925..8723256	0.9727	-	unknown	NA	1069587
B6:8874877..8891293	pass	motif:TGCA	TSD:GAGTC	8874872..8874876	8891294..8891298	IN:8876206..8889965	0.9458	+	Gypsy	LTR	2163777
B6:8878962..8887095	pass	motif:TGCA	TSD:ATTAG	8878957..8878961	8887096..8887100	IN:8880294..8885764	0.9722	+	Gypsy	LTR	1089551
B6:8930025..8935306	pass	motif:TGCA	TSD:TCTTC	8930020..8930024	8935307..8935311	IN:8930325..8935007	0.9733	-	Gypsy	LTR	1045648
B6:9280451..9285570	pass	motif:TGCA	TSD:GGTTT	9280446..9280450	9285571..9285575	IN:9280900..9285121	0.9822	+	Copia	LTR	692870
B6:9345324..9353594	pass	motif:TGCA	TSD:CCCTT	9345319..9345323	9353595..9353599	IN:9346672..9352248	0.9651	+	Gypsy	LTR	1374543
B6:9377357..9384473	pass	motif:TGCA	TSD:ATAGG	9377352..9377356	9384474..9384478	IN:9378666..9383149	0.9367	-	unknown	NA	2543530
B6:9529191..9536795	pass	motif:TGCA	TSD:CCAAA	9529186..9529190	9536796..9536800	IN:9530842..9535144	0.9776	-	unknown	NA	874666
B6:9544883..9553118	pass	motif:TGCA	TSD:TCCTG	9544878..9544882	9553119..9553123	IN:9546213..9551788	0.9812	+	Gypsy	LTR	732294
B6:9562242..9570440	pass	motif:TGCA	TSD:GCTGC	9562237..9562241	9570441..9570445	IN:9563568..9569115	0.9698	-	Gypsy	LTR	1185571
B6:9600918..9608175	pass	motif:TGCA	TSD:GCGAA	9600913..9600917	9608176..9608180	IN:9602249..9606843	0.982	+	Gypsy	LTR	700751
B6:9756189..9767026	pass	motif:TGCA	TSD:CGTGG	9756184..9756188	9767027..9767031	IN:9757519..9765697	0.9639	-	Gypsy	LTR	1422990
B6:9798309..9809672	pass	motif:TGCA	TSD:CTCTT	9798304..9798308	9809673..9809677	IN:9799678..9808303	0.9569	-	Gypsy	LTR	1707231
B6:9810813..9818584	pass	motif:TGCA	TSD:ATGCG	9810808..9810812	9818585..9818589	IN:9812142..9817258	0.9609	-	Gypsy	LTR	1544464
B6:10000156..10008018	pass	motif:TGCA	TSD:CCTTC	10000151..10000155	10008019..10008023	IN:10001488..10006687	0.9805	+	Gypsy	LTR	759922
B6:10180583..10188824	pass	motif:TGCA	TSD:GAAAG	10180578..10180582	10188825..10188829	IN:10181914..10187492	0.9767	-	Gypsy	LTR	910369
B6:10320818..10326434	pass	motif:TGCA	TSD:TCTCT	10320813..10320817	10326435..10326439	IN:10321057..10326195	0.9833	+	Copia	LTR	649567
B6:10376237..10384426	pass	motif:TGCA	TSD:GTTGG	10376232..10376236	10384427..10384431	IN:10377567..10383096	0.9797	-	Gypsy	LTR	791530
B6:10500195..10505560	pass	motif:TGCA	TSD:ATATA	10500190..10500194	10505561..10505565	IN:10500414..10505341	0.9772	+	Copia	LTR	890529
B6:10653109..10658310	pass	motif:TGCA	TSD:TTTTG	10653104..10653108	10658311..10658315	IN:10653344..10658078	0.9449	-	Copia	LTR	2201113
B6:10669614..10683207	pass	motif:TGCA	TSD:AGAAA	10669609..10669613	10683208..10683212	IN:10671225..10681598	0.9294	-	Gypsy	LTR	2851822
B6:10924606..10936766	pass	motif:TGCA	TSD:TCCAC	10924601..10924605	10936767..10936771	IN:10926283..10935089	0.9952	-	Gypsy	LTR	185209
B6:11124618..11132808	pass	motif:TGCA	TSD:GGGAC	11124613..11124617	11132809..11132813	IN:11125950..11131475	0.9767	+	Gypsy	LTR	910369
B6:11244843..11253004	pass	motif:TGCA	TSD:AACTC	11244838..11244842	11253005..11253009	IN:11246169..11251680	0.9691	+	Gypsy	LTR	1213638
B6:11563098..11569768	pass	motif:TGCA	TSD:CAAAA	11563093..11563097	11569769..11569773	IN:11563546..11569320	0.9488	+	Copia	LTR	2039672
B6:11963177..11968609	pass	motif:TGCA	TSD:CAGA	11963173..11963176	11968610..11968613	IN:11963635..11968146	0.9676	-	Gypsy	LTR	1273872
B6:12157411..12165017	pass	motif:TGCA	TSD:GTACA	12157406..12157410	12165018..12165022	IN:12158654..12163773	0.9848	-	Gypsy	LTR	590621
B6:12325705..12332714	pass	motif:TGCA	TSD:AGGTT	12325700..12325704	12332715..12332719	IN:12327033..12331381	0.976	+	unknown	NA	938169
B6:12442117..12450377	pass	motif:TGCA	TSD:ACCAA	12442112..12442116	12450378..12450382	IN:12443681..12448813	1	+	Gypsy	LTR	0
B6:12484506..12491963	pass	motif:TGCA	TSD:CATTT	12484501..12484505	12491964..12491968	IN:12485688..12490781	0.9907	-	Gypsy	LTR	359929
B6:12504814..12511859	pass	motif:TGCA	TSD:AGGTT	12504809..12504813	12511860..12511864	IN:12506146..12510527	0.9707	?	unknown	NA	1149526
B6:12668001..12675045	pass	motif:TGCA	TSD:AGGTT	12667996..12668000	12675046..12675050	IN:12669332..12673714	0.9842	+	unknown	NA	614185
B6:12695308..12702933	pass	motif:TGCA	TSD:GTACA	12695303..12695307	12702934..12702938	IN:12696553..12701689	0.9759	-	Gypsy	LTR	942143
B6:12728596..12740363	pass	motif:TGCA	TSD:TATTT	12728591..12728595	12740364..12740368	IN:12732042..12736920	0.9927	+	Gypsy	LTR	282145
B6:13260697..13270365	pass	motif:TGCA	TSD:TAGTC	13260692..13260696	13270366..13270370	IN:13261861..13269201	0.9794	+	Copia	LTR	803392
B6:13339026..13344672	pass	motif:TGCA	TSD:TTTAT	13339021..13339025	13344673..13344677	IN:13339263..13344438	0.9662	-	Copia	LTR	1330204
B6:13438094..13447673	pass	motif:TGCA	TSD:TTTAT	13438089..13438093	13447674..13447678	IN:13439425..13446342	0.991	-	Gypsy	LTR	348248
B6:13480668..13483556	pass	motif:TGCA	TSD:TACAA	13480663..13480667	13483557..13483561	IN:13480925..13483299	0.9109	?	unknown	NA	3648192
B6:13751817..13757453	pass	motif:TGCA	TSD:TGAGA	13751812..13751816	13757454..13757458	IN:13752055..13757214	0.9833	+	Copia	LTR	649567
B6:14287950..14293443	pass	motif:TGCA	TSD:AAATT	14287945..14287949	14293444..14293448	IN:14288188..14293205	0.979	-	Copia	LTR	819216
B6:14304783..14309867	pass	motif:TGCA	TSD:ATTGT	14304778..14304782	14309868..14309872	IN:14305021..14309629	0.9832	-	Copia	LTR	653501
B6:14313019..14324780	pass	motif:TGCA	TSD:TGTTT	14313014..14313018	14324781..14324785	IN:14313468..14324331	0.9733	+	unknown	LTR	1045648
B6:14406977..14411925	pass	motif:TGCA	TSD:GGCTT	14406972..14406976	14411926..14411930	IN:14407227..14411675	0.98	+	unknown	LTR	779673
B6:14432819..14438304	pass	motif:TGCA	TSD:TAAG	14432815..14432818	14438305..14438308	IN:14433284..14437841	0.9849	+	Gypsy	LTR	586695
B6:15163391..15166214	pass	motif:TGCA	TSD:GATGC	15163386..15163390	15166215..15166219	IN:15163672..15165933	1	+	unknown	NA	0
B6:15400146..15405562	pass	motif:TGCA	TSD:CAAAT	15400141..15400145	15405563..15405567	IN:15400385..15405323	0.9958	+	Copia	LTR	161992
B6:15962864..15967898	pass	motif:TGTA	TSD:CGAAA	15962859..15962863	15967899..15967903	IN:15963095..15967667	0.9784	+	unknown	LTR	842967
B6:16050527..16055886	pass	motif:TGCA	TSD:ATTAA	16050522..16050526	16055887..16055891	IN:16050766..16055647	0.9791	-	Copia	LTR	815259
B6:16157202..16160741	pass	motif:TATA	TSD:TATGG	16157197..16157201	16160742..16160746	IN:16157391..16160552	0.9895	+	unknown	LTR	406700
A7:155931..161189	pass	motif:TGCA	TSD:GCTTC	155926..155930	161190..161194	IN:156208..160912	0.9819	+	Gypsy	LTR	704692
A7:162032..167603	pass	motif:TGCA	TSD:GATGT	162027..162031	167604..167608	IN:162477..167158	0.9843	+	Gypsy	LTR	610256
A7:358237..363530	pass	motif:TGCA	TSD:GTATC	358232..358236	363531..363535	IN:358474..363294	0.9325	-	unknown	NA	2720500
A7:525725..534321	pass	motif:TGCA	TSD:ACTTG	525720..525724	534322..534326	IN:526858..533189	0.9815	+	Gypsy	LTR	720461
A7:683454..685685	pass	motif:TGCA	TSD:ATTAA	683449..683453	685686..685690	IN:683654..685485	0.915	-	Copia	LTR	3469793
A7:788093..797361	pass	motif:TGCA	TSD:CATAA	788088..788092	797362..797366	IN:788561..796894	0.9765	+	Copia	LTR	918309
A7:1090012..1096985	pass	motif:TGCA	TSD:AAAGA	1090007..1090011	1096986..1096990	IN:1091071..1095919	0.9606	+	unknown	LTR	1556640
A7:1224700..1228753	pass	motif:TGCA	TSD:TATTT	1224695..1224699	1228754..1228758	IN:1224923..1228530	0.9821	-	unknown	LTR	696810
A7:1291015..1297989	pass	motif:TGCA	TSD:CATCT	1291010..1291014	1297990..1297994	IN:1292082..1296922	0.9869	+	unknown	LTR	508298
A7:1679270..1684941	pass	motif:TGCA	TSD:ATATG	1679265..1679269	1684942..1684946	IN:1679763..1684448	0.9858	+	Gypsy	LTR	551390
A7:1821450..1826314	pass	motif:TATA	TSD:ATCAG	1821445..1821449	1826315..1826319	IN:1821627..1826139	0.9492	-	unknown	LTR	2023165
A7:2343010..2355538	pass	motif:TGCA	TSD:GTAAG	2343005..2343009	2355539..2355543	IN:2345934..2352614	0.9973	+	Gypsy	LTR	104034
A7:2370179..2377080	pass	motif:TGCA	TSD:AAGCT	2370174..2370178	2377081..2377085	IN:2371249..2376011	0.9626	+	unknown	LTR	1475566
A7:2673032..2677811	pass	motif:TGCA	TSD:ATGTT	2673027..2673031	2677812..2677816	IN:2673219..2677624	0.9947	-	unknown	LTR	204570
A7:2773015..2779382	pass	motif:TGCA	TSD:AATAT	2773010..2773014	2779383..2779387	IN:2774335..2778062	0.9939	-	Gypsy	LTR	235575
A7:2845475..2852139	pass	motif:TGCA	TSD:ATTTT	2845470..2845474	2852140..2852144	IN:2845711..2851908	0.9322	?	unknown	NA	2733183
A7:3177159..3182018	pass	motif:TGCA	TSD:GTAAA	3177154..3177158	3182019..3182023	IN:3177341..3181836	0.978	-	unknown	LTR	858812
A7:3260669..3266181	pass	motif:TGCA	TSD:ATAAG	3260664..3260668	3266182..3266186	IN:3261093..3265757	0.9835	-	Gypsy	LTR	641700
A7:3426561..3437921	pass	motif:TGCA	TSD:ACTTA	3426556..3426560	3437922..3437926	IN:3428414..3436076	0.9558	+	Gypsy	LTR	1752153
A7:3587593..3592263	pass	motif:TACA	TSD:TTTCT	3587588..3587592	3592264..3592268	IN:3587819..3592037	0.9648	-	Copia	LTR	1386647
A7:3756838..3762239	pass	motif:TGCA	TSD:AGCCA	3756833..3756837	3762240..3762244	IN:3757126..3761950	0.9862	+	Gypsy	LTR	535713
A7:3765562..3771052	pass	motif:TGCA	TSD:CTAAT	3765557..3765561	3771053..3771057	IN:3765798..3770818	0.9619	+	unknown	NA	1503916
A7:3876624..3881658	pass	motif:TGCA	TSD:GAATT	3876619..3876623	3881659..3881663	IN:3876823..3881449	0.9234	+	unknown	LTR	3107703
A7:4161538..4165704	pass	motif:TGCA	TSD:GGCTG	4161533..4161537	4165705..4165709	IN:4161846..4165398	0.9773	+	unknown	LTR	886562
A7:4174355..4181191	pass	motif:TGCA	TSD:GTGAT	4174350..4174354	4181192..4181196	IN:4174740..4180805	0.8992	-	Gypsy	LTR	4163434
A7:4416854..4422832	pass	motif:TGCA	TSD:TTACC	4416849..4416853	4422833..4422837	IN:4417294..4422391	0.9525	+	Copia	LTR	1887341
A7:4714914..4722735	pass	motif:TACA	TSD:AGTTA	4714909..4714913	4722736..4722740	IN:4715034..4722616	0.9328	+	Gypsy	LTR	2707824
A7:4808400..4826813	pass	motif:TGCA	TSD:ATTAT	4808395..4808399	4826814..4826818	IN:4811581..4823620	0.964	-	Gypsy	LTR	1418949
A7:4834030..4845560	pass	motif:TGCA	TSD:GTGTG	4834025..4834029	4845561..4845565	IN:4837332..4842246	0.9602	+	Gypsy	LTR	1572882
A7:4991175..5003000	pass	motif:TGCA	TSD:AAATC	4991170..4991174	5003001..5003005	IN:4994799..4999379	0.9633	-	Gypsy	LTR	1447244
A7:5021265..5029536	pass	motif:TGCA	TSD:GTCAT	5021260..5021264	5029537..5029541	IN:5022611..5028197	0.9183	+	Gypsy	LTR	3327001
A7:5093229..5098771	pass	motif:TGCA	TSD:AGGTG	5093224..5093228	5098772..5098776	IN:5093697..5098303	0.968	-	Copia	LTR	1257797
A7:5139831..5144702	pass	motif:TGCA	TSD:AAAT	5139827..5139830	5144704..5144707	IN:5140050..5144483	0.9772	-	unknown	LTR	890529
A7:5271430..5274963	pass	motif:TGCA	TSD:ATAA	5271426..5271429	5274964..5274967	IN:5272000..5274393	0.986	-	Gypsy	LTR	543551
A7:6015588..6027381	pass	motif:TGCA	TSD:ACGGG	6015583..6015587	6027382..6027386	IN:6019222..6023746	0.9915	-	Gypsy	LTR	328790
A7:6080739..6090369	pass	motif:TGCA	TSD:GAGCC	6080734..6080738	6090370..6090374	IN:6081894..6089206	0.9803	-	Copia	LTR	767821
A7:6203292..6214922	pass	motif:TGCA	TSD:ATTCT	6203287..6203291	6214923..6214927	IN:6206667..6211548	0.9704	+	Gypsy	LTR	1161536
A7:6997998..7000805	pass	motif:TGCA	TSD:TCGA	6997994..6997997	7000806..7000809	IN:6998257..7000546	0.9537	+	Copia	LTR	1838108
A7:7045804..7053948	pass	motif:TGCA	TSD:GTCCC	7045799..7045803	7053949..7053953	IN:7047310..7052442	1	+	Gypsy	LTR	0
A7:7099024..7107276	pass	motif:TGCA	TSD:GTCCC	7099019..7099023	7107277..7107281	IN:7100585..7105715	1	+	Gypsy	LTR	0
A7:7116634..7124907	pass	motif:TGCA	TSD:GTCCA	7116629..7116633	7124908..7124912	IN:7118197..7123344	1	-	Gypsy	LTR	0
A7:7156384..7164863	pass	motif:TGCA	TSD:AACGA	7156379..7156383	7164864..7164868	IN:7158185..7163063	0.9767	-	Gypsy	LTR	910369
A7:7908629..7916669	pass	motif:TGCA	TSD:ATTCG	7908624..7908628	7916670..7916674	IN:7910189..7915109	1	+	Gypsy	LTR	0
A7:8036815..8044981	pass	motif:TGCA	TSD:AAAAT	8036810..8036814	8044982..8044986	IN:8038271..8043521	0.9849	+	Gypsy	LTR	586695
A7:8089939..8095793	pass	motif:TGCA	TSD:TTAAT	8089934..8089938	8095794..8095798	IN:8090407..8095325	0.9786	-	Copia	LTR	835048
A7:8665521..8668129	pass	motif:TGCA	TSD:CAACC	8665516..8665520	8668130..8668134	IN:8665761..8667890	0.9875	-	unknown	NA	484821
A7:8812798..8814705	pass	motif:TGCA	TSD:GTGAT	8812793..8812797	8814706..8814710	IN:8813001..8814502	0.9261	?	unknown	NA	2992275
A7:8844595..8848618	pass	motif:TGCA	TSD:ATCAA	8844590..8844594	8848619..8848623	IN:8844842..8848371	0.9919	+	unknown	LTR	313233
A7:8900762..8905877	pass	motif:TGCA	TSD:ATAGA	8900757..8900761	8905878..8905882	IN:8901027..8905612	0.9698	+	Copia	LTR	1185571
A7:8973972..8979147	pass	motif:TGCA	TSD:GTTTG	8973967..8973971	8979148..8979152	IN:8974247..8978879	0.9127	-	unknown	NA	3569735
A7:9133422..9139255	pass	motif:TGCA	TSD:CCATC	9133417..9133421	9139256..9139260	IN:9133890..9138787	0.9829	+	Copia	LTR	665306
A7:9346650..9352993	pass	motif:TGCA	TSD:GTTGT	9346645..9346649	9352994..9352998	IN:9347963..9351683	0.9772	+	Gypsy	LTR	890529
A7:10380653..10385652	pass	motif:TGCA	TSD:ACTAA	10380648..10380652	10385653..10385657	IN:10380902..10385403	0.9719	+	Copia	LTR	1101536
A7:10594831..10606287	pass	motif:TGCA	TSD:GATTT	10594826..10594830	10606288..10606292	IN:10595545..10605573	0.9706	-	Gypsy	LTR	1153529
A7:10784558..10793167	pass	motif:TGCA	TSD:CCTAA	10784553..10784557	10793168..10793172	IN:10785685..10792038	0.9938	-	Gypsy	LTR	239453
A7:10843615..10849272	pass	motif:TGCA	TSD:ATAG	10843611..10843614	10849273..10849276	IN:10844155..10848732	1	-	Gypsy	LTR	0
A7:10853427..10857949	pass	motif:TGCA	TSD:AATAT	10853422..10853426	10857950..10857954	IN:10853681..10857701	0.918	+	Copia	LTR	3339953
A7:10942785..10950676	pass	motif:TGCA	TSD:ATAAC	10942780..10942784	10950677..10950681	IN:10943441..10950023	0.9756	+	Gypsy	LTR	954067
A7:10998731..11004498	pass	motif:TGCA	TSD:CTCGT	10998726..10998730	11004499..11004503	IN:10999201..11004028	0.9851	-	Copia	LTR	578846
A7:11256354..11262817	pass	motif:TGCA	TSD:GATTC	11256349..11256353	11262818..11262822	IN:11257323..11261858	0.967	-	Copia	LTR	1298001
A7:12364443..12367976	pass	motif:TGCA	TSD:ATTA	12364439..12364442	12367977..12367980	IN:12365013..12367406	1	+	Gypsy	LTR	0
A7:12554193..12559074	pass	motif:TGCA	TSD:ATTTT	12554188..12554192	12559075..12559079	IN:12554442..12558824	0.972	+	unknown	LTR	1097540
A7:12562227..12565164	pass	motif:TGCA	TSD:AACGC	12562222..12562226	12565165..12565169	IN:12562502..12564889	0.9964	+	unknown	NA	138795
A7:12566635..12575948	pass	motif:TGCA	TSD:ACATG	12566630..12566634	12575949..12575953	IN:12568353..12574238	0.9802	+	Gypsy	LTR	771771
A7:12939461..12947776	pass	motif:TGCA	TSD:GGTGT	12939456..12939460	12947777..12947781	IN:12940799..12946430	0.9465	+	Gypsy	LTR	2134772
A7:13201761..13207500	pass	motif:TGCA	TSD:CCCCC	13201756..13201760	13207501..13207505	IN:13203085..13206175	0.9608	?	unknown	NA	1548522
A7:13276931..13290502	pass	motif:TGCA	TSD:AACGT	13276926..13276930	13290503..13290507	IN:13278338..13289102	0.9216	-	Gypsy	LTR	3184912
A7:13602135..13611415	pass	motif:TGCA	TSD:CTAGT	13602130..13602134	13611416..13611420	IN:13602589..13610960	0.9298	+	Gypsy	LTR	2834843
A7:13779634..13784470	pass	motif:TGCA	TSD:AGTAC	13779629..13779633	13784471..13784475	IN:13779879..13784224	0.9309	-	unknown	NA	2788204
A7:14370463..14375916	pass	motif:TGCA	TSD:CATGC	14370458..14370462	14375917..14375921	IN:14370882..14375495	0.9173	-	Gypsy	LTR	3370197
A7:14390665..14408119	pass	motif:TGCA	TSD:AGAAT	14390660..14390664	14408120..14408124	IN:14393414..14405372	0.9429	+	Gypsy	LTR	2284255
A7:14565930..14569361	pass	motif:TGCA	TSD:ATTG	14565926..14565929	14569362..14569365	IN:14566620..14568671	0.9826	-	Gypsy	LTR	677116
A7:14612974..14618493	pass	motif:TGCA	TSD:TTGTT	14612969..14612973	14618494..14618498	IN:14613213..14618257	0.9456	+	unknown	NA	2172070
A7:14693796..14699421	pass	motif:TGCA	TSD:ATTAA	14693791..14693795	14699422..14699426	IN:14694270..14698946	0.9307	+	Gypsy	LTR	2796679
A7:14700107..14703423	pass	motif:TGCA	TSD:ATAT	14700103..14700106	14703424..14703427	IN:14700679..14702851	0.9983	+	Gypsy	LTR	65459
A7:14724678..14733961	pass	motif:TGCA	TSD:GCCTT	14724673..14724677	14733962..14733966	IN:14726849..14731784	0.9399	-	Gypsy	LTR	2409420
A7:15124497..15129234	pass	motif:TGCA	TSD:GATTT	15124492..15124496	15129235..15129239	IN:15125580..15128140	0.9298	+	Copia	LTR	2834843
A7:15390014..15398206	pass	motif:TGCA	TSD:CCAAT	15390009..15390013	15398207..15398211	IN:15391103..15397122	0.967	+	unknown	NA	1298001
A7:15678338..15695629	pass	motif:TGCA	TSD:ATGTT	15678333..15678337	15695630..15695634	IN:15680967..15693000	0.9821	-	Gypsy	LTR	696810
A7:15751575..15756671	pass	motif:TGCA	TSD:ATATC	15751570..15751574	15756672..15756676	IN:15751849..15756397	0.9781	+	unknown	LTR	854850
A7:15976909..15982890	pass	motif:TGCA	TSD:TAAGA	15976904..15976908	15982891..15982895	IN:15977348..15982451	0.9567	+	unknown	LTR	1715393
A7:15995450..15999653	pass	motif:TGCA	TSD:GTTCC	15995445..15995449	15999654..15999658	IN:15995886..15999217	0.9771	+	Gypsy	LTR	894496
A7:16044574..16053469	pass	motif:TGCA	TSD:ATAAA	16044569..16044573	16053470..16053474	IN:16046557..16051484	0.9809	+	Gypsy	LTR	744131
A7:16445611..16450394	pass	motif:TGCA	TSD:CAATC	16445606..16445610	16450395..16450399	IN:16445845..16450148	0.9065	-	Copia	LTR	3840880
A7:16859283..16867417	pass	motif:TGCA	TSD:AGAGC	16859278..16859282	16867418..16867422	IN:16860420..16866283	0.9851	?	unknown	NA	578846
A7:16859283..16867417	pass	motif:TGCA	TSD:GCTCT	16859278..16859282	16867418..16867422	IN:16860420..16866283	0.9851	-	unknown	NA	578846
A7:17095080..17098615	pass	motif:TGCA	TSD:ATAT	17095076..17095079	17098616..17098619	IN:17095651..17098044	1	-	Gypsy	LTR	0
A7:17398528..17403406	pass	motif:TGCA	TSD:AAAAT	17398523..17398527	17403407..17403411	IN:17398685..17403251	0.9682	+	unknown	LTR	1249763
A7:17682042..17686190	pass	motif:TGCA	TSD:AATAC	17682037..17682041	17686191..17686195	IN:17682345..17685887	0.9967	-	unknown	LTR	127203
A7:18439929..18443462	pass	motif:TGCA	TSD:ATGT	18439925..18439928	18443463..18443466	IN:18440499..18442892	1	+	Gypsy	LTR	0
A7:18579406..18584239	pass	motif:TGCA	TSD:GTTTG	18579401..18579405	18584240..18584244	IN:18579653..18583993	0.9514	-	Copia	LTR	1932544
A7:18988654..18997776	pass	motif:TGCA	TSD:GATGT	18988649..18988653	18997777..18997781	IN:18990000..18996442	0.9829	+	Gypsy	LTR	665306
A7:19876477..19881382	pass	motif:TGCA	TSD:GACAG	19876472..19876476	19881383..19881387	IN:19877190..19880668	0.9944	?	unknown	NA	216193
B7:1176749..1182383	pass	motif:TGCA	TSD:ACTTA	1176744..1176748	1182384..1182388	IN:1176988..1182144	0.9916	+	unknown	NA	324900
B7:4209544..4214825	pass	motif:TGCA	TSD:TTTTG	4209539..4209543	4214826..4214830	IN:4209821..4214548	0.9783	-	Gypsy	LTR	846928
B7:4413304..4415358	pass	motif:TGCA	TSD:ATAAG	4413299..4413303	4415359..4415363	IN:4413505..4415157	0.9602	-	Copia	LTR	1572882
B7:4637845..4643413	pass	motif:TGCA	TSD:AATTT	4637840..4637844	4643414..4643418	IN:4638078..4643180	0.9828	-	Copia	LTR	669242
B7:4657130..4662897	pass	motif:TGCA	TSD:AAATC	4657125..4657129	4662898..4662902	IN:4657359..4662668	0.9825	-	unknown	LTR	681054
B7:4677284..4682552	pass	motif:TGCA	TSD:GACTG	4677279..4677283	4682553..4682557	IN:4677804..4682032	0.9865	+	unknown	LTR	523961
B7:4742637..4746170	pass	motif:TGCA	TSD:ATAT	4742633..4742636	4746171..4746174	IN:4743207..4745600	1	+	Gypsy	LTR	0
B7:4934022..4942282	pass	motif:TGCA	TSD:GAAGC	4934017..4934021	4942283..4942287	IN:4935353..4940950	0.9722	+	Gypsy	LTR	1089551
B7:5115875..5125588	pass	motif:TGCA	TSD:ACTTT	5115870..5115874	5125589..5125593	IN:5117348..5124100	0.9792	-	unknown	NA	811303
B7:5129489..5139165	pass	motif:TGCA	TSD:CAAAT	5129484..5129488	5139166..5139170	IN:5130927..5137716	0.9473	+	Gypsy	LTR	2101658
B7:5181121..5186767	pass	motif:TGCA	TSD:CATTA	5181116..5181120	5186768..5186772	IN:5181353..5186535	0.9828	-	Copia	LTR	669242
B7:5334123..5338341	pass	motif:TGCA	TSD:TTTTT	5334118..5334122	5338342..5338346	IN:5335186..5337277	0.9267	+	Copia	LTR	2966687
B7:5349752..5365224	pass	motif:TGCA	TSD:ATTGT	5349747..5349751	5365225..5365229	IN:5351145..5363825	0.9392	-	Gypsy	LTR	2438703
B7:5419855..5425222	pass	motif:TGCA	TSD:AATCG	5419850..5419854	5425223..5425227	IN:5421076..5424002	0.9509	+	unknown	NA	1953115
B7:5614344..5622808	pass	motif:TGCA	TSD:TTCAC	5614339..5614343	5622809..5622813	IN:5615503..5621650	0.9672	+	Copia	LTR	1289956
B7:5752929..5758691	pass	motif:TGCA	TSD:TTAAA	5752924..5752928	5758692..5758696	IN:5753169..5758451	0.9875	+	Copia	LTR	484821
B7:5907280..5909956	pass	motif:TGCA	TSD:GATTT	5907275..5907279	5909957..5909961	IN:5907528..5909711	0.9839	+	Copia	LTR	625974
B7:6057201..6066282	pass	motif:TGCA	TSD:ACTA	6057197..6057200	6066283..6066286	IN:6058175..6065307	0.9097	+	Gypsy	LTR	3700616
B7:6113151..6122730	pass	motif:TGCA	TSD:TGGAC	6113146..6113150	6122731..6122735	IN:6114484..6121397	0.9745	+	Gypsy	LTR	997830
B7:6255303..6260859	pass	motif:TGCA	TSD:ATCTT	6255298..6255302	6260860..6260864	IN:6255541..6260622	0.9496	+	Copia	LTR	2006667
B7:6295994..6299543	pass	motif:TGCA	TSD:ATAT	6295990..6295993	6299544..6299547	IN:6296619..6298918	0.9888	+	Gypsy	LTR	434018
B7:6302723..6310952	pass	motif:TGCA	TSD:ACGAC	6302718..6302722	6310953..6310957	IN:6304054..6309621	0.9699	-	Gypsy	LTR	1181564
B7:6332987..6341251	pass	motif:TGCA	TSD:ATATG	6332982..6332986	6341252..6341256	IN:6334333..6339903	0.9644	+	Gypsy	LTR	1402794
B7:6372641..6384940	pass	motif:TGCA	TSD:AATTT	6372636..6372640	6384941..6384945	IN:6374493..6383093	0.9741	-	Gypsy	LTR	1013761
B7:6393325..6401556	pass	motif:TGCA	TSD:ACCAG	6393320..6393324	6401557..6401561	IN:6394651..6400230	0.9668	-	Gypsy	LTR	1306048
B7:6412550..6420722	pass	motif:TGCA	TSD:GGTCT	6412545..6412549	6420723..6420727	IN:6412998..6420274	0.9555	?	unknown	NA	1764416
B7:6604283..6612565	pass	motif:TGCA	TSD:CTCAT	6604278..6604282	6612566..6612570	IN:6605614..6611234	0.9767	-	Gypsy	LTR	910369
B7:6671382..6679663	pass	motif:TGCA	TSD:GATAG	6671377..6671381	6679664..6679668	IN:6672724..6678321	0.9658	-	Gypsy	LTR	1346319
B7:6695232..6703484	pass	motif:TGCA	TSD:CTAAA	6695227..6695231	6703485..6703489	IN:6696561..6702153	0.982	+	Gypsy	LTR	700751
B7:6815421..6821801	pass	motif:TGCA	TSD:CGTGG	6815416..6815420	6821802..6821806	IN:6815965..6821257	0.9615	-	Gypsy	LTR	1520129
B7:6829613..6837712	pass	motif:TGCA	TSD:CCAAG	6829608..6829612	6837713..6837717	IN:6830779..6836546	0.9743	-	Copia	LTR	1005794
B7:6888418..6893721	pass	motif:TGCA	TSD:GTTAG	6888413..6888417	6893722..6893726	IN:6888675..6893464	0.9728	+	Gypsy	LTR	1065596
B7:7061733..7073520	pass	motif:TGCA	TSD:GTAAG	7061728..7061732	7073521..7073525	IN:7063061..7072192	0.9767	?	Gypsy	LTR	910369
B7:7065505..7069074	pass	motif:TGCA	TSD:CCTT	7065501..7065504	7069075..7069078	IN:7066140..7068438	0.9906	-	Gypsy	LTR	363823
B7:7167308..7175452	pass	motif:TGCA	TSD:ATAGT	7167303..7167307	7175453..7175457	IN:7168629..7174130	0.972	-	Gypsy	LTR	1097540
B7:7295459..7310985	pass	motif:TGCA	TSD:AAGAG	7295454..7295458	7310986..7310990	IN:7296787..7309656	0.9707	?	Gypsy	LTR	1149526
B7:7578994..7588829	pass	motif:TGCA	TSD:AAGT	7578990..7578993	7588830..7588833	IN:7579217..7588606	0.9686	?	Gypsy	LTR	1233702
B7:7646532..7660328	pass	motif:TGCA	TSD:AAATA	7646527..7646531	7660329..7660333	IN:7646854..7660006	0.9721	?	unknown	LTR	1093545
B7:7774174..7787970	pass	motif:TGCA	TSD:AAATA	7774169..7774173	7787971..7787975	IN:7774496..7787648	0.9752	?	unknown	LTR	969973
B7:8159651..8167892	pass	motif:TGCA	TSD:GAGAT	8159646..8159650	8167893..8167897	IN:8160983..8166561	0.9715	+	Gypsy	LTR	1117524
B7:8217512..8226989	pass	motif:TGCA	TSD:CACAC	8217507..8217511	8226990..8226994	IN:8218846..8225656	0.9775	-	Gypsy	LTR	878631
B7:8338904..8350206	pass	motif:TGCA	TSD:AAATG	8338899..8338903	8350207..8350211	IN:8340274..8348836	0.9534	+	Gypsy	LTR	1850408
B7:8375058..8383293	pass	motif:TGCA	TSD:GGTG	8375054..8375057	8383294..8383297	IN:8376380..8381971	0.9713	-	Gypsy	LTR	1125521
B7:8488091..8497539	pass	motif:TGCA	TSD:GTCTC	8488086..8488090	8497540..8497544	IN:8489419..8496213	0.9714	-	Gypsy	LTR	1121522
B7:8539957..8548205	pass	motif:TGCA	TSD:GTCAG	8539952..8539956	8548206..8548210	IN:8541283..8546879	0.9706	+	Gypsy	LTR	1153529
B7:8564385..8572450	pass	motif:TGCA	TSD:TTCTC	8564380..8564384	8572451..8572455	IN:8565712..8571123	0.9563	-	Gypsy	LTR	1731725
B7:8732238..8740456	pass	motif:TGCA	TSD:GGAGA	8732233..8732237	8740457..8740461	IN:8733567..8739128	0.9782	+	Gypsy	LTR	850889
B7:8759957..8768381	pass	motif:TGCA	TSD:AACTA	8759952..8759956	8768382..8768386	IN:8761309..8767028	0.9609	-	Gypsy	LTR	1544464
B7:8780318..8795533	pass	motif:TGCA	TSD:CTACT	8780313..8780317	8795534..8795538	IN:8781635..8794217	0.9514	?	Gypsy	LTR	1932544
B7:8802645..8807016	pass	motif:TGCA	TSD:TATG	8802641..8802644	8807017..8807020	IN:8803806..8805857	0.9357	+	Gypsy	LTR	2585567
B7:8827287..8839651	pass	motif:TGCA	TSD:GATAC	8827282..8827286	8839652..8839656	IN:8829145..8837793	0.9715	+	Gypsy	LTR	1117524
B7:8897110..8906677	pass	motif:TGCA	TSD:GCCCT	8897105..8897109	8906678..8906682	IN:8898430..8905348	0.9661	+	Gypsy	LTR	1334232
B7:9165123..9172229	pass	motif:TGCA	TSD:CCCCT	9165118..9165122	9172230..9172234	IN:9166452..9170902	0.9744	+	unknown	NA	1001812
B7:9243774..9251698	pass	motif:TGCA	TSD:CTTT	9243770..9243773	9251699..9251702	IN:9245049..9250427	0.9553	+	Gypsy	LTR	1772595
B7:9375620..9383879	pass	motif:TGCA	TSD:CTTAT	9375615..9375619	9383880..9383884	IN:9376951..9382543	0.9663	+	Gypsy	LTR	1326177
B7:9400467..9405346	pass	motif:TGCA	TSD:CAAGG	9400462..9400466	9405347..9405351	IN:9401137..9404677	0.9567	?	unknown	NA	1715393
B7:9407847..9416105	pass	motif:TGCA	TSD:GCTCT	9407842..9407846	9416106..9416110	IN:9409178..9414771	0.9715	-	Gypsy	LTR	1117524
B7:10499652..10516065	pass	motif:TGCA	TSD:GTTTC	10499647..10499651	10516066..10516070	IN:10500999..10514718	0.9548	?	Gypsy	LTR	1793052
B7:10777832..10783304	pass	motif:TGCA	TSD:ATTCC	10777827..10777831	10783305..10783309	IN:10778067..10783066	0.9622	-	Copia	LTR	1491763
B7:10794304..10803620	pass	motif:TGCA	TSD:GGGGT	10794299..10794303	10803621..10803625	IN:10795637..10802302	0.946	-	Gypsy	LTR	2155487
B7:10960201..10965886	pass	motif:TGCA	TSD:GAATT	10960196..10960200	10965887..10965891	IN:10960437..10965651	0.9746	-	Copia	LTR	993849
B7:10969056..10982625	pass	motif:TGCA	TSD:TTAAT	10969051..10969055	10982626..10982630	IN:10969288..10982392	0.9657	-	Gypsy	LTR	1350350
B7:10992132..10997869	pass	motif:TGCA	TSD:CTAAC	10992127..10992131	10997870..10997874	IN:10992580..10997422	0.9688	+	Copia	LTR	1225675
B7:11003294..11008220	pass	motif:TGCA	TSD:AAGGC	11003289..11003293	11008221..11008225	IN:11003530..11007971	0.9317	-	unknown	LTR	2754333
B7:11062233..11075990	pass	motif:TGCA	TSD:CTCAA	11062228..11062232	11075991..11075995	IN:11064089..11074131	0.9758	+	Gypsy	LTR	946117
B7:11297556..11301781	pass	motif:TGCA	TSD:CATTC	11297551..11297555	11301782..11301786	IN:11298619..11300715	0.9467	+	Copia	LTR	2126490
B7:11309082..11314400	pass	motif:TGCA	TSD:TGTAC	11309077..11309081	11314401..11314405	IN:11309360..11314122	0.9748	+	Gypsy	LTR	985888
B7:11317148..11324951	pass	motif:TGCA	TSD:AGCTC	11317143..11317147	11324952..11324956	IN:11318593..11323515	0.9716	-	Gypsy	LTR	1113526
B7:11439092..11443317	pass	motif:TGCA	TSD:CATTC	11439087..11439091	11443318..11443322	IN:11440155..11442251	0.9457	+	Copia	LTR	2167923
B7:11450622..11455940	pass	motif:TGCA	TSD:TGTAC	11450617..11450621	11455941..11455945	IN:11450900..11455662	0.9712	+	Gypsy	LTR	1129521
B7:11458688..11466488	pass	motif:TGCA	TSD:AGCTC	11458683..11458687	11466489..11466493	IN:11460133..11465052	0.9744	-	Gypsy	LTR	1001812
B7:11596284..11601553	pass	motif:TGCA	TSD:GTTC	11596280..11596283	11601554..11601557	IN:11596567..11601270	0.9541	-	Gypsy	LTR	1821716
B7:11637495..11640577	pass	motif:TGCA	TSD:GCGTC	11637490..11637494	11640578..11640582	IN:11637771..11640301	0.9783	?	unknown	NA	846928
B7:11699293..11711441	pass	motif:TGCA	TSD:TATAT	11699288..11699292	11711442..11711446	IN:11700962..11709771	0.9678	+	Gypsy	LTR	1265833
B7:11774057..11779774	pass	motif:TGCA	TSD:TTATT	11774049..11774053	11779775..11779779	IN:11774298..11779533	0.9748	+	Copia	LTR	985888
B7:11804772..11813096	pass	motif:TGCA	TSD:CAAGA	11804767..11804771	11813097..11813101	IN:11806117..11811751	0.9658	-	Gypsy	LTR	1346319
B7:11914118..11919042	pass	motif:TGCA	TSD:AGCTG	11914113..11914117	11919043..11919047	IN:11914349..11918810	0.9442	+	unknown	LTR	2230186
B7:12095553..12103406	pass	motif:TGCA	TSD:TAAAA	12095548..12095552	12103407..12103411	IN:12097354..12101605	0.9878	+	Gypsy	LTR	473089
B7:12120282..12129372	pass	motif:TGCA	TSD:CATGG	12120277..12120281	12129373..12129377	IN:12121697..12127958	0.9859	-	Gypsy	LTR	547470
B7:12302328..12310564	pass	motif:TGCA	TSD:GCCTC	12302323..12302327	12310565..12310569	IN:12303659..12309233	0.9827	-	Gypsy	LTR	673179
B7:12428271..12435363	pass	motif:TGCA	TSD:AATAC	12428266..12428270	12435364..12435368	IN:12429590..12434033	0.9736	-	unknown	NA	1033686
B7:12449216..12454191	pass	motif:TGCA	TSD:CTTTA	12449211..12449215	12454192..12454196	IN:12449518..12453889	0.9834	+	Gypsy	LTR	645633
B7:12498477..12510671	pass	motif:TGCA	TSD:AAGAA	12498472..12498476	12510672..12510676	IN:12502531..12506631	0.9882	+	Gypsy	LTR	457454
B7:12602116..12608323	pass	motif:TGCA	TSD:CAGAA	12602111..12602115	12608324..12608328	IN:12602434..12608004	0.9467	-	Gypsy	LTR	2126490
B7:12689003..12700162	pass	motif:TGCA	TSD:GGTCT	12688998..12689002	12700163..12700167	IN:12691280..12697885	0.996	?	unknown	NA	154258
B7:12880246..12885891	pass	motif:TGCA	TSD:AATC	12880242..12880245	12885892..12885895	IN:12880774..12885350	0.9482	+	Gypsy	LTR	2064450
B7:12933365..12935705	pass	motif:TGCA	TSD:TCATG	12933360..12933364	12935706..12935710	IN:12933648..12935429	0.9152	+	unknown	NA	3461119
B7:13054507..13060783	pass	motif:TGCA	TSD:ATCAT	13054502..13054506	13060784..13060788	IN:13054776..13060512	0.9706	-	unknown	LTR	1153529
B7:13074656..13086989	pass	motif:TGCA	TSD:GGCCC	13074651..13074655	13086990..13086994	IN:13076500..13085144	0.9439	-	Gypsy	LTR	2242654
B7:13102407..13105976	pass	motif:TGCA	TSD:ATAG	13102403..13102406	13105977..13105980	IN:13103042..13105341	0.9953	-	Gypsy	LTR	181338
B7:13224519..13231405	pass	motif:TGCA	TSD:GTTGT	13224514..13224518	13231406..13231410	IN:13225891..13230032	0.9556	+	Gypsy	LTR	1760328
B7:13379090..13383304	pass	motif:TGCA	TSD:CTTAT	13379085..13379089	13383305..13383309	IN:13380481..13381913	0.9605	-	unknown	NA	1560700
B7:13383738..13394041	pass	motif:TGCA	TSD:AATAA	13383733..13383737	13394042..13394046	IN:13385109..13392670	0.9417	-	Gypsy	LTR	2334256
B7:13429746..13436813	pass	motif:TGCA	TSD:GTGCT	13429741..13429745	13436814..13436818	IN:13431077..13435482	0.9805	-	unknown	NA	759922
B7:13859080..13866941	pass	motif:TGCA	TSD:ATTGA	13859075..13859079	13866942..13866946	IN:13861117..13864903	0.9794	+	Gypsy	LTR	803392
B7:13977961..13981299	pass	motif:TGCA	TSD:CCTAG	13977956..13977960	13981300..13981304	IN:13978620..13980639	0.9713	+	unknown	NA	1125521
B7:14100369..14109548	pass	motif:TGCA	TSD:TGAAG	14100364..14100368	14109549..14109553	IN:14102563..14107352	0.9745	-	Gypsy	LTR	997830
B7:14329819..14335138	pass	motif:TGCA	TSD:ATTTT	14329814..14329818	14335139..14335143	IN:14330046..14334915	0.9736	+	Copia	LTR	1033686
B7:14358454..14363833	pass	motif:TGCA	TSD:AAATC	14358449..14358453	14363834..14363838	IN:14358977..14363312	0.9828	+	unknown	LTR	669242
B7:14701427..14707047	pass	motif:TGCA	TSD:TATTA	14701422..14701426	14707048..14707052	IN:14701666..14706810	0.9665	+	Copia	LTR	1318124
B7:14810614..14816469	pass	motif:TGCA	TSD:GTGGT	14810609..14810613	14816470..14816474	IN:14810851..14816230	0.9749	+	Copia	LTR	981908
B7:15109812..15115253	pass	motif:TGCA	TSD:GTGCA	15109807..15109811	15115254..15115258	IN:15110235..15114830	0.9811	-	Gypsy	LTR	736239
B7:16309580..16315223	pass	motif:TGCA	TSD:ATTTA	16309575..16309579	16315224..16315228	IN:16309818..16314988	0.9372	+	Copia	LTR	2522534
B7:16333855..16339535	pass	motif:TGCA	TSD:TATAT	16333850..16333854	16339536..16339540	IN:16334088..16339302	0.9957	-	Copia	LTR	165861
B8:125251..133511	pass	motif:TGCA	TSD:CCTAT	125246..125250	133512..133516	IN:126817..131945	1	-	Gypsy	LTR	0
B8:356908..360426	pass	motif:TGCA	TSD:CTAA	356904..356907	360427..360430	IN:357523..359821	0.9366	+	Gypsy	LTR	2547731
B8:681479..686797	pass	motif:TGCA	TSD:CTCTG	681474..681478	686798..686802	IN:681767..686509	0.9861	+	Gypsy	LTR	539632
B8:737575..743627	pass	motif:TGCA	TSD:ATTTA	737570..737574	743628..743632	IN:738040..743163	0.9806	+	unknown	LTR	755974
B8:812264..817635	pass	motif:TGCA	TSD:GCTCC	812259..812263	817636..817640	IN:812579..817320	0.9841	-	Gypsy	LTR	618114
B8:1068308..1073996	pass	motif:TGCA	TSD:CTTAT	1068303..1068307	1073997..1074001	IN:1068547..1073757	0.9833	-	unknown	NA	649567
B8:1193673..1195816	pass	motif:TGCA	TSD:ATTTC	1193668..1193672	1195817..1195821	IN:1193922..1195567	0.9839	-	Copia	LTR	625974
B8:1400081..1404712	pass	motif:TGCA	TSD:CTGTT	1400076..1400080	1404713..1404717	IN:1401637..1403156	1	+	Gypsy	LTR	0
B8:1479008..1485943	pass	motif:TGCA	TSD:GAATC	1479003..1479007	1485944..1485948	IN:1480348..1484604	0.9642	-	Gypsy	LTR	1410870
B8:1541364..1544502	pass	motif:TGCA	TSD:GAATG	1541359..1541363	1544503..1544507	IN:1541662..1544204	0.9866	+	Gypsy	LTR	520044
B8:1892860..1902578	pass	motif:TGCA	TSD:CATTT	1892855..1892859	1902579..1902583	IN:1894018..1901421	0.9689	-	unknown	LTR	1221662
B8:1912534..1917787	pass	motif:TGCA	TSD:TGGAG	1912529..1912533	1917788..1917792	IN:1912812..1917508	0.9176	+	Gypsy	LTR	3357231
B8:2212679..2217943	pass	motif:TGCA	TSD:AAAAA	2212673..2212677	2217944..2217948	IN:2212917..2217707	0.9831	-	Copia	LTR	657435
B8:2334445..2342691	pass	motif:TGCA	TSD:GTATC	2334440..2334444	2342692..2342696	IN:2335774..2341360	0.9715	+	Gypsy	LTR	1117524
B8:2570767..2576423	pass	motif:TGCA	TSD:CAGT	2570763..2570766	2576424..2576427	IN:2571307..2575883	0.9963	+	Gypsy	LTR	142660
B8:2671279..2673649	pass	motif:TGCA	TSD:CTCTT	2671274..2671278	2673650..2673654	IN:2671529..2673399	0.98	?	unknown	NA	779673
B8:2706212..2710849	pass	motif:TGCA	TSD:TAGTG	2706207..2706211	2710850..2710854	IN:2706915..2710145	0.9702	?	unknown	NA	1169546
B8:3235423..3248505	pass	motif:TGCA	TSD:GCAAC	3235418..3235422	3248506..3248510	IN:3235645..3248280	0.9644	+	unknown	LTR	1402794
B8:3239055..3247300	pass	motif:TGCA	TSD:GTAGC	3239050..3239054	3247301..3247305	IN:3240385..3245970	0.9654	+	Gypsy	LTR	1362444
B8:3507400..3515775	pass	motif:TGCA	TSD:GTTTC	3507395..3507399	3515776..3515780	IN:3508726..3514450	0.9668	+	Gypsy	LTR	1306048
B8:3719428..3730648	pass	motif:TGCA	TSD:ATGTT	3719423..3719427	3730649..3730653	IN:3719933..3730143	0.9506	?	unknown	LTR	1965464
B8:3803784..3811737	pass	motif:TGCA	TSD:CTTAC	3803779..3803783	3811738..3811742	IN:3805156..3810364	0.936	+	Gypsy	LTR	2572949
B8:3914373..3923071	pass	motif:TGCA	TSD:GCTGC	3914368..3914372	3923072..3923076	IN:3915699..3921745	0.9706	+	Gypsy	LTR	1153529
B8:3956177..3964385	pass	motif:TGCA	TSD:CCCGG	3956172..3956176	3964386..3964390	IN:3957500..3963075	0.9316	+	Gypsy	LTR	2758564
B8:4069273..4077472	pass	motif:TGCA	TSD:TTGGG	4069268..4069272	4077473..4077477	IN:4070600..4076145	0.9616	-	Gypsy	LTR	1516075
B8:4360854..4366735	pass	motif:TGCA	TSD:TGCA	4360850..4360853	4366736..4366739	IN:4361152..4366436	0.9431	-	Gypsy	LTR	2275930
B8:4367343..4375598	pass	motif:TGCA	TSD:CTAAT	4367338..4367342	4375599..4375603	IN:4368677..4374264	0.958	+	Gypsy	LTR	1662378
B8:4470119..4478336	pass	motif:TGCA	TSD:CTAGG	4470114..4470118	4478337..4478341	IN:4471449..4477006	0.9797	+	Gypsy	LTR	791530
B8:4498252..4506463	pass	motif:TGCA	TSD:CTTTT	4498247..4498251	4506464..4506468	IN:4499574..4505141	0.966	+	Gypsy	LTR	1338261
B8:4523232..4532194	pass	motif:TGCA	TSD:GTTGG	4523227..4523231	4532195..4532199	IN:4524560..4530878	0.9526	-	unknown	NA	1883235
B8:4625933..4630864	pass	motif:TGCA	TSD:CACTT	4625928..4625932	4630865..4630869	IN:4626149..4630648	0.9954	-	unknown	LTR	177468
B8:4747124..4753045	pass	motif:TGCA	TSD:AAAAT	4747119..4747123	4753046..4753050	IN:4747357..4752811	0.9191	+	unknown	LTR	3292491
B8:5309961..5321288	pass	motif:TGCA	TSD:TGTAT	5309956..5309960	5321289..5321293	IN:5311316..5319931	0.9587	-	Gypsy	LTR	1633872
B8:5448791..5458221	pass	motif:TGCA	TSD:GATCC	5448786..5448790	5458222..5458226	IN:5450168..5456844	0.9572	-	Gypsy	LTR	1694991
B8:5484775..5491174	pass	motif:TGCA	TSD:CATGG	5484770..5484774	5491175..5491179	IN:5485444..5490505	0.9791	+	unknown	NA	815259
B8:5791700..5801218	pass	motif:TGCA	TSD:GATCC	5791695..5791699	5801219..5801223	IN:5793077..5799845	0.9499	-	Gypsy	LTR	1994300
B8:6052948..6061287	pass	motif:TGCA	TSD:TTATT	6052943..6052947	6061288..6061292	IN:6054299..6059932	0.9742	+	Gypsy	LTR	1009777
B8:6138791..6144254	pass	motif:TGCA	TSD:GAATT	6138786..6138790	6144255..6144259	IN:6139019..6144024	0.9522	-	unknown	LTR	1899662
B8:6263174..6268580	pass	motif:TGCA	TSD:CATAG	6263169..6263173	6268581..6268585	IN:6263413..6268341	0.9958	-	Copia	LTR	161992
B8:6283771..6288688	pass	motif:TGCA	TSD:ACAAA	6283766..6283770	6288689..6288693	IN:6284107..6288352	0.9703	-	Copia	LTR	1165541
B8:6389847..6395911	pass	motif:TGCA	TSD:GGGCC	6389842..6389846	6395912..6395916	IN:6390314..6395444	0.9786	+	unknown	LTR	835048
B8:6574692..6584238	pass	motif:TGCA	TSD:TTCTA	6574687..6574691	6584239..6584243	IN:6576063..6582867	0.957	+	Gypsy	LTR	1703150
B8:6615141..6622764	pass	motif:TGCA	TSD:TCAGC	6615136..6615140	6622765..6622769	IN:6616384..6621521	0.9839	-	Gypsy	LTR	625974
B8:6781526..6785370	pass	motif:TGCA	TSD:TTG	6781523..6781525	6785371..6785373	IN:6782211..6784687	0.9752	?	unknown	NA	969973
B8:7116334..7123326	pass	motif:TGCA	TSD:ATTAT	7116329..7116333	7123327..7123331	IN:7117664..7121999	0.9714	-	unknown	NA	1121522
B8:7754251..7760966	pass	motif:TGCA	TSD:TATTA	7754246..7754250	7760967..7760971	IN:7754848..7760369	0.9648	-	unknown	LTR	1386647
B8:7810173..7818410	pass	motif:TGCA	TSD:AATAC	7810168..7810172	7818411..7818415	IN:7811499..7817079	0.9655	-	Gypsy	LTR	1358412
B8:7821561..7825130	pass	motif:TGCA	TSD:CTGA	7821557..7821560	7825131..7825134	IN:7822196..7824495	0.9906	-	Gypsy	LTR	363823
B8:7917067..7927591	pass	motif:TGCA	TSD:GCCAC	7917062..7917066	7927592..7927596	IN:7918402..7926249	0.9597	-	Gypsy	LTR	1593198
B8:8068857..8077109	pass	motif:TGCA	TSD:TCCAC	8068852..8068856	8077110..8077114	IN:8070187..8075784	0.9504	+	Gypsy	LTR	1973700
B8:8268045..8271793	pass	motif:TGCA	TSD:CTTT	8268041..8268044	8271794..8271797	IN:8269320..8270519	0.9188	-	Gypsy	LTR	3305427
B8:8374598..8381695	pass	motif:TGCA	TSD:ATGTT	8374593..8374597	8381696..8381700	IN:8375839..8380456	0.9597	-	Gypsy	LTR	1593198
B8:8476273..8483400	pass	motif:TGCA	TSD:ATCAC	8476268..8476272	8483401..8483405	IN:8477525..8482145	0.9379	-	Gypsy	LTR	2493165
B8:8504945..8509173	pass	motif:TGCA	TSD:GATAT	8504940..8504944	8509174..8509178	IN:8506013..8508106	0.9822	+	Copia	LTR	692870
B8:8556532..8564789	pass	motif:TGCA	TSD:GTAAG	8556527..8556531	8564790..8564794	IN:8557867..8563452	0.9731	-	Gypsy	LTR	1053625
B8:8716209..8728729	pass	motif:TGCA	TSD:AGGCG	8716204..8716208	8728730..8728734	IN:8719784..8725160	0.9816	+	Gypsy	LTR	716518
B8:8737477..8748718	pass	motif:TGCA	TSD:AGCAG	8737472..8737476	8748719..8748723	IN:8738844..8747351	0.9591	-	Gypsy	LTR	1617596
B8:8867884..8878729	pass	motif:TGCA	TSD:AAAAT	8867879..8867883	8878730..8878734	IN:8868175..8878439	0.9212	?	Gypsy	LTR	3202098
B8:8871318..8876867	pass	motif:TGCA	TSD:TGTCC	8871313..8871317	8876868..8876872	IN:8871747..8876434	0.9263	+	Gypsy	LTR	2983744
B8:8947696..8955950	pass	motif:TGCA	TSD:GCAGT	8947691..8947695	8955951..8955955	IN:8949027..8954619	0.9557	+	Gypsy	LTR	1756240
B8:8959568..8966662	pass	motif:TGCA	TSD:GTCAT	8959563..8959567	8966663..8966667	IN:8960899..8965331	0.982	?	unknown	NA	700751
B8:9022304..9031879	pass	motif:TGCA	TSD:ATATG	9022299..9022303	9031880..9031884	IN:9023631..9030552	0.9842	-	Gypsy	LTR	614185
B8:9254017..9270782	pass	motif:TGCA	TSD:GTCCC	9254012..9254016	9270783..9270787	IN:9256442..9268349	0.9881	+	Gypsy	LTR	461362
B8:9345314..9351115	pass	motif:TGCA	TSD:AAGAT	9345309..9345313	9351116..9351120	IN:9345542..9350887	0.9692	+	unknown	LTR	1209627
B8:9385629..9390955	pass	motif:TGCA	TSD:TATTA	9385624..9385628	9390956..9390960	IN:9385862..9390716	0.9582	+	Copia	LTR	1654231
B8:9446291..9449676	pass	motif:TGCA	TSD:CTAA	9446287..9446290	9449677..9449680	IN:9447003..9448963	0.9621	-	Gypsy	LTR	1495813
B8:9610142..9619845	pass	motif:TGCA	TSD:GAACT	9610137..9610141	9619846..9619850	IN:9611305..9618683	0.9656	-	Copia	LTR	1354380
B8:9716481..9724631	pass	motif:TGCA	TSD:TGTAT	9716476..9716480	9724632..9724636	IN:9717808..9723306	0.9631	-	Gypsy	LTR	1455333
B8:9874520..9879341	pass	motif:TGCA	TSD:GCAAC	9874515..9874519	9879342..9879346	IN:9874771..9879090	0.9761	-	Gypsy	LTR	934196
B8:10451780..10456769	pass	motif:TGCA	TSD:TTATT	10451775..10451779	10456770..10456774	IN:10452059..10456489	0.9929	+	Copia	LTR	274378
B8:10581224..10586851	pass	motif:TGCA	TSD:TAATA	10581219..10581223	10586852..10586856	IN:10581690..10586385	0.9828	-	Gypsy	LTR	669242
B8:10894632..10899674	pass	motif:TGCA	TSD:CATAT	10894627..10894631	10899675..10899679	IN:10894869..10899437	0.9916	-	unknown	LTR	324900
B8:10933060..10937715	pass	motif:TGCA	TSD:TATTT	10933055..10933059	10937716..10937720	IN:10933334..10937441	0.9672	-	Gypsy	LTR	1289956
B8:11350398..11355808	pass	motif:TGCA	TSD:TTAAT	11350393..11350397	11355809..11355813	IN:11350636..11355570	1	+	Copia	LTR	0
B8:11357317..11362299	pass	motif:TGCA	TSD:CGGCT	11357312..11357316	11362300..11362304	IN:11357536..11362080	0.9909	+	unknown	LTR	352141
B8:11672880..11689049	pass	motif:TGCA	TSD:GGTGC	11672875..11672879	11689050..11689054	IN:11675033..11686910	0.9777	+	Gypsy	LTR	870702
B8:11769176..11772705	pass	motif:TGCA	TSD:TAAG	11769172..11769175	11772706..11772709	IN:11769791..11772090	0.9935	+	Gypsy	LTR	251090
B8:12759685..12774820	pass	motif:TGCA	TSD:CTACC	12759680..12759684	12774821..12774825	IN:12761186..12773311	0.9755	-	Gypsy	LTR	958042
B8:13166679..13172092	pass	motif:TGCA	TSD:GTAAT	13166674..13166678	13172093..13172097	IN:13166918..13171853	0.9749	-	unknown	NA	981908
B2:24320..32521	pass	motif:TGCA	TSD:CATGA	24315..24319	32522..32526	IN:25648..31193	0.9752	+	Gypsy	LTR	969973
B2:173878..191241	pass	motif:TGCA	TSD:CCATC	173873..173877	191242..191246	IN:176059..189073	0.9684	-	Gypsy	LTR	1241731
B2:312602..320850	pass	motif:TGCA	TSD:ATGCT	312597..312601	320851..320855	IN:313933..319519	0.9887	+	Gypsy	LTR	437923
B2:331872..337144	pass	motif:TGCA	TSD:CAATC	331867..331871	337145..337149	IN:332142..336875	0.9704	-	Gypsy	LTR	1161536
B2:613685..618631	pass	motif:TACA	TSD:AAACC	613680..613684	618632..618636	IN:613969..618345	0.9443	-	unknown	LTR	2226031
B2:791214..799124	pass	motif:TGCA	TSD:ATCAG	791209..791213	799125..799129	IN:792541..797799	0.9706	+	unknown	NA	1153529
B2:1561571..1578260	pass	motif:TGCA	TSD:CAATG	1561566..1561570	1578261..1578265	IN:1563915..1575912	0.994	-	Gypsy	LTR	231697
B2:2246845..2251811	pass	motif:TGCA	TSD:GTTAA	2246840..2246844	2251812..2251816	IN:2247095..2251561	0.992	+	unknown	LTR	309345
B2:2359015..2362369	pass	motif:TGCA	TSD:AATA	2359011..2359014	2362370..2362373	IN:2359648..2361736	0.9905	?	unknown	NA	367718
B2:2725197..2735253	pass	motif:TGCA	TSD:AAAAG	2725192..2725196	2735254..2735258	IN:2727080..2733375	0.9862	-	unknown	NA	535713
B2:3114040..3119766	pass	motif:TGCA	TSD:TATAT	3114035..3114039	3119767..3119771	IN:3114268..3119540	0.9561	+	unknown	LTR	1739894
B2:3356266..3361529	pass	motif:TGCA	TSD:ATCTT	3356261..3356265	3361530..3361534	IN:3356505..3361291	0.9833	+	Copia	LTR	649567
B2:3702188..3707030	pass	motif:TGCA	TSD:CAGTC	3702183..3702187	3707031..3707035	IN:3702377..3706841	0.9735	-	unknown	LTR	1037673
B2:3708778..3714057	pass	motif:TGCA	TSD:TAATC	3708773..3708777	3714058..3714062	IN:3709066..3713769	0.9618	+	Gypsy	LTR	1507968
B2:3746418..3751917	pass	motif:TGCA	TSD:CATG	3746414..3746417	3751918..3751921	IN:3746881..3751454	0.9892	-	Gypsy	LTR	418404
B2:4287602..4297913	pass	motif:TGCA	TSD:GATCC	4287597..4287601	4297914..4297918	IN:4287851..4297664	0.9839	?	unknown	LTR	625974
B2:4288481..4293583	pass	motif:TGCA	TSD:AAATC	4288476..4288480	4293584..4293588	IN:4288720..4293344	0.9916	-	unknown	LTR	324900
B2:4337249..4342617	pass	motif:TGCA	TSD:TAAT	4337245..4337248	4342618..4342621	IN:4337767..4342098	0.9865	-	unknown	LTR	523961
B2:4337249..4342621	pass	motif:TACA	TSD:TAATA	4337244..4337248	4342622..4342626	IN:4337771..4342098	0.9866	-	unknown	LTR	520044
B2:4863411..4866857	pass	motif:TGCA	TSD:ATAT	4863407..4863410	4866858..4866861	IN:4864019..4866242	0.9642	-	Gypsy	LTR	1410870
B2:5965930..5971447	pass	motif:TGCA	TSD:GTTCG	5965925..5965929	5971448..5971452	IN:5966152..5971225	0.991	-	Copia	LTR	348248
B2:5978187..5993355	pass	motif:TGCA	TSD:ACAGT	5978182..5978186	5993356..5993360	IN:5979724..5991823	0.9702	-	Gypsy	LTR	1169546
B2:6111409..6117066	pass	motif:TGCA	TSD:CTTA	6111405..6111408	6117067..6117070	IN:6111949..6116526	0.9963	+	Gypsy	LTR	142660
B2:6127823..6144078	pass	motif:TGCA	TSD:ATATT	6127818..6127822	6144079..6144083	IN:6130005..6141896	0.994	-	Gypsy	LTR	231697
B2:6357713..6361913	pass	motif:TGCA	TSD:ATAAT	6357708..6357712	6361914..6361918	IN:6358013..6361601	0.9583	-	unknown	LTR	1650158
B2:6479050..6487400	pass	motif:TGCA	TSD:TGCA	6479046..6479049	6487401..6487404	IN:6480387..6486065	0.9581	+	Gypsy	LTR	1658304
B2:6663965..6671325	pass	motif:TGCA	TSD:ACTTT	6663960..6663964	6671326..6671330	IN:6665631..6669668	0.9484	-	Gypsy	LTR	2056189
B2:6779413..6788778	pass	motif:TGCA	TSD:AACC	6779409..6779412	6788779..6788782	IN:6780575..6787601	0.932	+	Copia	LTR	2741641
B2:6803694..6812894	pass	motif:TGCA	TSD:AAAGT	6803689..6803693	6812895..6812899	IN:6805359..6811228	0.9508	?	unknown	NA	1957231
B2:6949940..6958194	pass	motif:TGCA	TSD:ACCAT	6949935..6949939	6958195..6958199	IN:6951500..6956634	1	-	Gypsy	LTR	0
B2:6983386..6991756	pass	motif:TGCA	TSD:TGCA	6983382..6983385	6991757..6991760	IN:6984723..6990420	0.9634	+	Gypsy	LTR	1443200
B2:7044053..7053785	pass	motif:TGCA	TSD:TATTC	7044048..7044052	7053786..7053790	IN:7046322..7051512	0.9357	-	Gypsy	LTR	2585567
B2:7203536..7211773	pass	motif:TGCA	TSD:ATATG	7203531..7203535	7211774..7211778	IN:7204860..7210448	0.9698	+	Gypsy	LTR	1185571
B2:7334403..7342653	pass	motif:TGCA	TSD:GCGTA	7334398..7334402	7342654..7342658	IN:7335963..7341093	1	-	Gypsy	LTR	0
B2:7354947..7362551	pass	motif:TGCA	TSD:TATAG	7354942..7354946	7362552..7362556	IN:7356189..7361307	0.9695	+	Gypsy	LTR	1197597
B2:7545436..7553674	pass	motif:TGCA	TSD:CCTTG	7545431..7545435	7553675..7553679	IN:7546765..7552345	0.9631	-	Gypsy	LTR	1455333
B2:7636491..7641370	pass	motif:TGCA	TSD:AATCC	7636486..7636490	7641371..7641375	IN:7637195..7640666	0.9901	-	Gypsy	LTR	383305
B2:7721394..7729719	pass	motif:TGCA	TSD:GTGTC	7721389..7721393	7729720..7729724	IN:7722731..7728383	0.9641	+	Gypsy	LTR	1414910
B2:7770130..7779787	pass	motif:TGCA	TSD:TAAAT	7770125..7770129	7779788..7779792	IN:7771297..7778617	0.9778	-	Copia	LTR	866738
B2:8282359..8290492	pass	motif:TGCA	TSD:ATATC	8282354..8282358	8290493..8290497	IN:8283681..8289169	0.9653	+	Gypsy	LTR	1366476
B2:8323716..8331934	pass	motif:TGCA	TSD:GTAAC	8323711..8323715	8331935..8331939	IN:8325037..8330613	0.9539	+	Gypsy	LTR	1829911
B2:8366999..8371169	pass	motif:TGCA	TSD:GTAAC	8366994..8366998	8371170..8371174	IN:8368429..8369740	0.965	?	unknown	NA	1378577
B2:8435944..8444424	pass	motif:TGCA	TSD:CTTA	8435940..8435943	8444425..8444428	IN:8436246..8444122	0.957	+	Gypsy	LTR	1703150
B2:8470642..8478931	pass	motif:TGCA	TSD:ACGTC	8470637..8470641	8478932..8478936	IN:8471986..8477588	0.9651	+	Gypsy	LTR	1374543
B2:8944053..8953383	pass	motif:TGCA	TSD:CAAAT	8944048..8944052	8953384..8953388	IN:8945381..8952054	0.9699	-	Gypsy	LTR	1181564
B2:9758196..9766364	pass	motif:TGCA	TSD:ATAAA	9758191..9758195	9766365..9766369	IN:9759519..9765042	0.966	-	Gypsy	LTR	1338261
B2:9859660..9867995	pass	motif:TGCA	TSD:ACAAA	9859655..9859659	9867996..9868000	IN:9860978..9866678	0.9568	-	Gypsy	LTR	1711312
B2:10229107..10242373	pass	motif:TGCA	TSD:TGCAG	10229102..10229106	10242374..10242378	IN:10230965..10240513	0.9812	+	Gypsy	LTR	732294
B2:10254046..10256583	pass	motif:TGCA	TSD:GACCA	10254041..10254045	10256584..10256588	IN:10254304..10256325	0.9845	?	unknown	NA	602400
B2:10317581..10326724	pass	motif:TGCA	TSD:CAACT	10317576..10317580	10326725..10326729	IN:10319756..10324549	0.9757	+	Gypsy	LTR	950091
B2:10368464..10375238	pass	motif:TGCA	TSD:TTAGT	10368459..10368463	10375239..10375243	IN:10369470..10374233	0.9732	+	unknown	LTR	1049636
B2:10397018..10406551	pass	motif:TGCA	TSD:TCATT	10397013..10397017	10406552..10406556	IN:10398169..10405401	0.9354	-	Copia	LTR	2598190
B2:10428402..10432258	pass	motif:TATA	TSD:CACGC	10428397..10428401	10432259..10432263	IN:10428728..10431932	0.948	-	Gypsy	LTR	2072715
B2:10454221..10459135	pass	motif:TGCA	TSD:ACACT	10454216..10454220	10459136..10459140	IN:10454438..10458919	0.9677	+	unknown	LTR	1269852
B2:10467509..10471438	pass	motif:TGCA	TSD:TTAG	10467505..10467508	10471439..10471442	IN:10467810..10471137	0.9767	-	Gypsy	LTR	910369
B2:10772427..10777973	pass	motif:TGCA	TSD:TAAGG	10772422..10772426	10777974..10777978	IN:10772837..10777562	0.9272	+	Gypsy	LTR	2945381
B2:11035149..11040937	pass	motif:TGCA	TSD:ATTTT	11035144..11035148	11040938..11040942	IN:11035388..11040698	0.9958	+	Copia	LTR	161992
B2:11085114..11087850	pass	motif:TGCA	TSD:CAAAT	11085109..11085113	11087851..11087855	IN:11085352..11087614	0.9372	-	Copia	LTR	2522534
B2:11293241..11296774	pass	motif:TGCA	TSD:ATTT	11293237..11293240	11296775..11296778	IN:11293811..11296204	0.9965	+	Gypsy	LTR	134930
B2:11421649..11427278	pass	motif:TGCA	TSD:TTGCT	11421644..11421648	11427279..11427283	IN:11421889..11427039	0.9833	-	Copia	LTR	649567
B2:12117975..12125340	pass	motif:TGCA	TSD:TGTAC	12117970..12117974	12125341..12125345	IN:12119004..12124307	0.9662	+	Gypsy	LTR	1330204
B2:13068676..13076860	pass	motif:TGCA	TSD:GGGGC	13068671..13068675	13076861..13076865	IN:13070005..13075532	0.9714	-	Gypsy	LTR	1121522
B2:13314643..13320045	pass	motif:TGCA	TSD:AAAAT	13314638..13314642	13320046..13320050	IN:13314878..13319810	0.9872	+	Copia	LTR	496557
B2:13816258..13825584	pass	motif:TGCA	TSD:AATTT	13816253..13816257	13825585..13825589	IN:13817415..13824429	0.987	-	Copia	LTR	504384
B2:13942295..13947810	pass	motif:TGCA	TSD:TAACA	13942290..13942294	13947811..13947815	IN:13942704..13947400	0.9732	-	Gypsy	LTR	1049636
B2:14131240..14136275	pass	motif:TGCA	TSD:GTATT	14131235..14131239	14136276..14136280	IN:14131894..14135622	0.9558	-	unknown	LTR	1752153
B2:14212925..14218382	pass	motif:TGCA	TSD:TATTC	14212920..14212924	14218383..14218387	IN:14213153..14218154	0.9912	-	unknown	LTR	340463
B2:14266155..14272324	pass	motif:TGCA	TSD:ACTTG	14266150..14266154	14272325..14272329	IN:14266716..14271763	0.9626	-	Gypsy	LTR	1475566
B2:14292153..14296615	pass	motif:TGCA	TSD:AAAGT	14292148..14292152	14296616..14296620	IN:14292472..14296296	0.9655	+	Copia	LTR	1358412
B2:14325319..14333532	pass	motif:TGCA	TSD:GTCTA	14325314..14325318	14333533..14333537	IN:14326648..14332204	0.9782	-	Gypsy	LTR	850889
B2:14485138..14490794	pass	motif:TGCA	TSD:GAAT	14485134..14485137	14490795..14490798	IN:14485678..14490254	0.9926	-	Gypsy	LTR	286029
A10:118231..126705	pass	motif:TGCA	TSD:AGGCC	118226..118230	126706..126710	IN:119358..125582	0.9911	-	Gypsy	LTR	344355
A10:210710..223195	pass	motif:TGCA	TSD:TATTT	210705..210709	223196..223200	IN:210986..222923	0.9493	+	Copia	LTR	2019040
A10:303368..312409	pass	motif:TGCA	TSD:AACCC	303363..303367	312410..312414	IN:304530..311245	0.9425	-	unknown	LTR	2300913
A10:377878..383264	pass	motif:TGCA	TSD:TTTCT	377873..377877	383265..383269	IN:378187..382955	0.9903	-	Gypsy	LTR	375510
A10:903751..907284	pass	motif:TGCA	TSD:ATAT	903747..903750	907285..907288	IN:904321..906714	0.9965	-	Gypsy	LTR	134930
A10:1617589..1625920	pass	motif:TGCA	TSD:AAGAC	1617584..1617588	1625921..1625925	IN:1618957..1624554	0.9503	-	Gypsy	LTR	1977819
A10:1626812..1636435	pass	motif:TGCA	TSD:TATAT	1626805..1626809	1636436..1636440	IN:1627978..1635271	0.982	-	Copia	LTR	700751
A10:1739144..1742677	pass	motif:TGCA	TSD:TAAT	1739140..1739143	1742678..1742681	IN:1739714..1742107	0.9965	-	Gypsy	LTR	134930
A10:1774408..1779476	pass	motif:TGCA	TSD:CTAAA	1774403..1774407	1779477..1779481	IN:1774646..1779238	0.979	-	unknown	NA	819216
A10:1774408..1779476	pass	motif:TGCA	TSD:TTTAG	1774403..1774407	1779477..1779481	IN:1774646..1779238	0.9791	?	unknown	NA	815259
A10:1995352..1999908	pass	motif:TGCA	TSD:CTTTA	1995347..1995351	1999909..1999913	IN:1996689..1998569	0.9306	?	unknown	NA	2800917
A10:2015225..2020003	pass	motif:TGCA	TSD:AAGTA	2015220..2015224	2020004..2020008	IN:2015452..2019777	0.9471	-	unknown	LTR	2109933
A10:2362727..2366953	pass	motif:TGCA	TSD:ATTAT	2362722..2362726	2366954..2366958	IN:2363787..2365882	0.945	-	Copia	LTR	2196962
A10:2481378..2486828	pass	motif:TGCA	TSD:AAGAC	2481373..2481377	2486829..2486833	IN:2481616..2486593	0.9328	-	unknown	NA	2707824
A10:2550031..2554911	pass	motif:TGCA	TSD:TAGTA	2550026..2550030	2554912..2554916	IN:2550233..2554709	0.9851	+	Copia	LTR	578846
A10:2635985..2643780	pass	motif:TGCA	TSD:GTTCT	2635980..2635984	2643781..2643785	IN:2637428..2642337	0.9744	+	unknown	LTR	1001812
A10:2889639..2893877	pass	motif:TGCA	TSD:TAACA	2889634..2889638	2893878..2893882	IN:2890706..2892810	0.9841	+	Copia	LTR	618114
A10:3398451..3401398	pass	motif:TGCA	TSD:GGAGT	3398446..3398450	3401399..3401403	IN:3398704..3401146	0.9684	-	unknown	LTR	1241731
A10:3487072..3492550	pass	motif:TGCA	TSD:ATATA	3487067..3487071	3492551..3492555	IN:3487309..3492314	0.9454	?	unknown	NA	2180365
A10:3675138..3683250	pass	motif:TGCA	TSD:CTCCA	3675133..3675137	3683251..3683255	IN:3677236..3681165	0.9163	+	Gypsy	LTR	3413457
A10:3744990..3753457	pass	motif:TGCA	TSD:TGCTG	3744985..3744989	3753458..3753462	IN:3746397..3752049	0.934	+	Gypsy	LTR	2657172
A10:3772938..3779991	pass	motif:TGCA	TSD:AGCAG	3772933..3772937	3779992..3779996	IN:3774270..3778667	0.9049	+	Gypsy	LTR	3911269
A10:3927991..3937966	pass	motif:TGCA	TSD:TTTCT	3927986..3927990	3937967..3937971	IN:3929348..3936609	0.9161	-	Gypsy	LTR	3422117
A10:3994059..4005427	pass	motif:TGCA	TSD:CACCC	3994054..3994058	4005428..4005432	IN:3995396..4004091	0.9283	+	Gypsy	LTR	2898564
A10:4114076..4119364	pass	motif:TGCA	TSD:AAAAA	4114070..4114074	4119366..4119370	IN:4114326..4119114	0.944	+	Copia	LTR	2238497
A10:4239246..4248448	pass	motif:TGCA	TSD:NA	..	..	IN:4239745..4247951	0.9419	+	Copia	LTR	2325916
A10:4746611..4761164	pass	motif:TGCA	TSD:GCTTC	4746606..4746610	4761165..4761169	IN:4746999..4760774	0.9641	?	Gypsy	LTR	1414910
A10:4747588..4756659	pass	motif:TGCA	TSD:ATGTC	4747583..4747587	4756660..4756664	IN:4748901..4755345	0.9878	+	Gypsy	LTR	473089
A10:4995416..5005174	pass	motif:TGCA	TSD:CCCTT	4995411..4995415	5005175..5005179	IN:4997076..5003510	0.9844	+	Gypsy	LTR	606328
A10:5152201..5154901	pass	motif:TGCA	TSD:TAAAA	5152196..5152200	5154902..5154906	IN:5152967..5154134	0.9193	?	unknown	NA	3283870
A10:5155184..5160067	pass	motif:TGCA	TSD:TAATA	5155179..5155183	5160068..5160072	IN:5155393..5159858	0.9378	+	unknown	LTR	2497359
A10:5489730..5501379	pass	motif:TGCA	TSD:TTGG	5489726..5489729	5501380..5501383	IN:5493109..5497999	0.9731	-	Gypsy	LTR	1053625
A10:5547704..5562956	pass	motif:TGCA	TSD:TTAAA	5547699..5547703	5562957..5562961	IN:5551141..5559533	0.9536	+	Gypsy	LTR	1842208
A10:5660269..5675521	pass	motif:TGCA	TSD:TTAAA	5660264..5660268	5675522..5675526	IN:5663706..5672098	0.9536	+	Gypsy	LTR	1842208
A10:5766464..5774988	pass	motif:TGCA	TSD:AACGA	5766459..5766463	5774989..5774993	IN:5768264..5773188	0.9756	-	Gypsy	LTR	954067
A10:6070208..6078218	pass	motif:TGCA	TSD:CTTAC	6070203..6070207	6078219..6078223	IN:6071777..6076649	1	+	Gypsy	LTR	0
A10:6200834..6208935	pass	motif:TGCA	TSD:ATGTC	6200829..6200833	6208936..6208940	IN:6202290..6207475	0.987	+	Gypsy	LTR	504384
A10:6646004..6655628	pass	motif:TGCA	TSD:GTTGC	6645999..6646003	6655629..6655633	IN:6647167..6654464	0.988	+	unknown	LTR	465271
A10:6826366..6834609	pass	motif:TGCA	TSD:CGAAG	6826361..6826365	6834610..6834614	IN:6827924..6833051	1	-	Gypsy	LTR	0
A10:7276598..7281468	pass	motif:TGCA	TSD:TCTTC	7276593..7276597	7281469..7281473	IN:7277313..7280754	0.9553	-	Copia	LTR	1772595
A10:7389864..7395272	pass	motif:TGCA	TSD:ATATT	7389859..7389863	7395273..7395277	IN:7390100..7395037	0.9325	?	unknown	NA	2720500
A10:7408461..7419293	pass	motif:TGCA	TSD:CTTAT	7408456..7408460	7419294..7419298	IN:7410842..7416911	0.9937	-	unknown	NA	243331
A10:7519747..7528041	pass	motif:TGCA	TSD:CAACT	7519742..7519746	7528042..7528046	IN:7521118..7526669	0.9694	+	Gypsy	LTR	1201606
A10:7591370..7597342	pass	motif:TGCA	TSD:TTTAT	7591365..7591369	7597343..7597347	IN:7591598..7597115	0.9258	+	Copia	LTR	3005078
A10:7622581..7632547	pass	motif:TGCA	TSD:AAAAC	7622576..7622580	7632548..7632552	IN:7624356..7630779	0.9775	-	Gypsy	LTR	878631
A10:7819272..7824168	pass	motif:TGCA	TSD:ACTAT	7819267..7819271	7824169..7824173	IN:7819986..7823454	0.9413	?	unknown	NA	2350942
A10:8110334..8119891	pass	motif:TGCA	TSD:ATCAT	8110326..8110330	8119892..8119896	IN:8111707..8118518	0.9394	-	Gypsy	LTR	2430333
A10:8168188..8176410	pass	motif:TGCA	TSD:CAACT	8168183..8168187	8176411..8176415	IN:8169558..8175038	0.9278	-	Gypsy	LTR	2919835
A10:8485192..8493646	pass	motif:TGCA	TSD:GGCAC	8485187..8485191	8493647..8493651	IN:8486594..8492231	0.93	+	Gypsy	LTR	2826358
A10:8548023..8555213	pass	motif:TGCA	TSD:GCTAC	8548018..8548022	8555214..8555218	IN:8549375..8553868	0.9423	+	unknown	NA	2309245
A10:8640847..8646694	pass	motif:TGCA	TSD:GTATT	8640842..8640846	8646695..8646699	IN:8641314..8646227	0.985	-	Copia	LTR	582770
A10:8753333..8756869	pass	motif:TGCA	TSD:ATAA	8753329..8753332	8756870..8756873	IN:8753905..8756298	0.993	+	Gypsy	LTR	270495
A10:8821587..8829841	pass	motif:TGCA	TSD:TTAGG	8821582..8821586	8829842..8829846	IN:8822933..8828494	0.9339	-	Gypsy	LTR	2661389
A10:9345546..9352523	pass	motif:TGCA	TSD:CCTTT	9345541..9345545	9352524..9352528	IN:9346609..9351458	0.9784	-	unknown	LTR	842967
A10:9563247..9567806	pass	motif:TGCA	TSD:AAATA	9563242..9563246	9567807..9567811	IN:9563482..9567570	0.9703	?	unknown	NA	1165541
A10:9674811..9684673	pass	motif:TGCA	TSD:TAAC	9674807..9674810	9684674..9684677	IN:9676524..9682960	0.9883	+	Gypsy	LTR	453547
A10:9979364..9981097	pass	motif:TGCA	TSD:TACAG	9979359..9979363	9981098..9981102	IN:9979675..9980787	0.9453	-	Gypsy	LTR	2184513
A10:10337300..10345599	pass	motif:TGCA	TSD:GTATG	10337295..10337299	10345600..10345604	IN:10338646..10344251	0.9466	+	Gypsy	LTR	2130630
A10:10592328..10596094	pass	motif:TGCA	TSD:CTAG	10592324..10592327	10596095..10596098	IN:10592971..10595451	0.972	+	unknown	NA	1097540
A10:10605416..10611638	pass	motif:TGCA	TSD:CTACG	10605411..10605415	10611639..10611643	IN:10606087..10610957	0.9736	+	unknown	NA	1033686
A10:10733503..10739104	pass	motif:TGCA	TSD:CATGC	10733498..10733502	10739105..10739109	IN:10733969..10738638	0.9764	-	Gypsy	LTR	922280
A10:10744236..10748898	pass	motif:TGCA	TSD:GCACC	10744231..10744235	10748899..10748903	IN:10744368..10748766	0.9549	-	unknown	LTR	1788959
A10:11137059..11142689	pass	motif:TGCA	TSD:CATTT	11137054..11137058	11142690..11142694	IN:11137543..11142206	0.9174	+	Gypsy	LTR	3365874
A10:11240770..11250643	pass	motif:TGCA	TSD:AATAG	11240765..11240769	11250644..11250648	IN:11242027..11249386	0.9753	-	Copia	LTR	965996
A10:11352602..11357457	pass	motif:TGCA	TSD:ATCTC	11352597..11352601	11357458..11357462	IN:11352827..11357232	0.9911	-	unknown	LTR	344355
A10:11702890..11706155	pass	motif:TGCA	TSD:TTTAT	11702885..11702889	11706156..11706160	IN:11703337..11705708	0.9888	+	Copia	LTR	434018
A10:13386405..13391496	pass	motif:TGCA	TSD:GAAAG	13386400..13386404	13391497..13391501	IN:13386678..13391223	0.978	-	unknown	LTR	858812
B11:116148..121699	pass	motif:TGCA	TSD:TTTAT	116143..116147	121700..121704	IN:116604..121242	0.9716	-	Gypsy	LTR	1113526
B11:1514561..1519942	pass	motif:TGCA	TSD:TTTTT	1514556..1514560	1519943..1519947	IN:1514839..1519661	0.9822	+	Gypsy	LTR	692870
B11:1855589..1861193	pass	motif:TGCA	TSD:ATATT	1855584..1855588	1861194..1861198	IN:1855828..1860958	0.9833	?	unknown	NA	649567
B11:2899214..2904865	pass	motif:TGCA	TSD:TATAA	2899209..2899213	2904866..2904870	IN:2899450..2904629	0.9746	+	Copia	LTR	993849
B11:3093945..3098912	pass	motif:TGCA	TSD:ATCTC	3093940..3093944	3098913..3098917	IN:3094183..3098674	0.9748	-	unknown	LTR	985888
B11:3209789..3215444	pass	motif:TGCA	TSD:TCAAC	3209784..3209788	3215445..3215449	IN:3210028..3215205	0.9833	-	Copia	LTR	649567
B11:3528332..3533828	pass	motif:TGCA	TSD:ACATA	3528327..3528331	3533829..3533833	IN:3528745..3533415	0.9782	+	Gypsy	LTR	850889
B11:3800529..3805966	pass	motif:TGCA	TSD:GAAT	3800525..3800528	3805967..3805970	IN:3800768..3805727	0.9746	+	Gypsy	LTR	993849
B11:3832867..3838430	pass	motif:TGCA	TSD:TAAAA	3832862..3832866	3838431..3838435	IN:3833324..3837973	0.9651	-	Gypsy	LTR	1374543
B11:4048143..4053885	pass	motif:TGCA	TSD:CAAAT	4048138..4048142	4053886..4053890	IN:4048382..4053646	0.9833	-	Copia	LTR	649567
B11:4776689..4781363	pass	motif:TGCA	TSD:GAATC	4776684..4776688	4781364..4781368	IN:4777001..4781051	0.9872	+	Copia	LTR	496557
B11:4878243..4883758	pass	motif:TGCA	TSD:TATG	4878239..4878242	4883759..4883762	IN:4878706..4883293	0.9892	-	Gypsy	LTR	418404
B11:4972837..4977368	pass	motif:TGCA	TSD:ATATG	4972832..4972836	4977369..4977373	IN:4973075..4977130	0.9748	-	Copia	LTR	985888
B11:5274046..5278422	pass	motif:TGTA	TSD:CTACT	5274041..5274045	5278423..5278427	IN:5274228..5278241	0.9451	+	unknown	LTR	2192812
B11:5287215..5292930	pass	motif:TGCA	TSD:ATAT	5287211..5287214	5292931..5292934	IN:5287740..5292405	0.981	+	Gypsy	LTR	740185
B11:5338474..5346112	pass	motif:TGCA	TSD:ATACT	5338469..5338473	5346113..5346117	IN:5339768..5344803	0.9399	-	Gypsy	LTR	2409420
B11:5489656..5499194	pass	motif:TGCA	TSD:GTTAA	5489651..5489655	5499195..5499199	IN:5490985..5497864	0.9729	-	Gypsy	LTR	1061605
B11:5521888..5526815	pass	motif:TGCA	TSD:CAGTC	5521883..5521887	5526816..5526820	IN:5522162..5526538	0.9856	-	Gypsy	LTR	559232
B11:5587396..5590965	pass	motif:TGCA	TSD:CATA	5587392..5587395	5590966..5590969	IN:5588031..5590330	0.9843	-	Gypsy	LTR	610256
B11:5696783..5698383	pass	motif:TGCA	TSD:ATTAC	5696778..5696782	5698384..5698388	IN:5697004..5698161	0.964	-	unknown	NA	1418949
B11:5999319..6004994	pass	motif:TGCA	TSD:GCATT	5999314..5999318	6004995..6004999	IN:6000884..6003429	1	+	Gypsy	LTR	0
B11:6023405..6031626	pass	motif:TGCA	TSD:CATTG	6023400..6023404	6031627..6031631	IN:6024731..6030302	0.9699	-	Gypsy	LTR	1181564
B11:6098319..6106591	pass	motif:TGCA	TSD:ACCCA	6098314..6098318	6106592..6106596	IN:6099886..6105024	1	+	Gypsy	LTR	0
B11:6234904..6243086	pass	motif:TGCA	TSD:GCTTT	6234899..6234903	6243087..6243091	IN:6236433..6241554	0.9465	+	Gypsy	LTR	2134772
B11:6273371..6278801	pass	motif:TGCA	TSD:TATTT	6273366..6273370	6278802..6278806	IN:6273608..6278564	0.9451	-	Copia	LTR	2192812
B11:6600130..6605517	pass	motif:TGCA	TSD:TTTTA	6600125..6600129	6605518..6605522	IN:6600410..6605239	0.9395	-	Gypsy	LTR	2426149
B11:6640583..6649627	pass	motif:TGCA	TSD:GAACG	6640578..6640582	6649628..6649632	IN:6642766..6647446	0.9849	-	Gypsy	LTR	586695
B11:6794043..6803580	pass	motif:TGCA	TSD:ATTTT	6794038..6794042	6803581..6803585	IN:6795206..6802420	0.9501	-	Copia	LTR	1986058
B11:7084713..7093020	pass	motif:TGCA	TSD:GTGTC	7084708..7084712	7093021..7093025	IN:7086061..7091676	0.9614	+	Gypsy	LTR	1524183
B11:7166354..7171140	pass	motif:TGCA	TSD:TTTAA	7166349..7166353	7171141..7171145	IN:7166566..7170928	0.934	-	unknown	LTR	2657172
B11:7318228..7323128	pass	motif:TGCA	TSD:TGGTG	7318223..7318227	7323129..7323133	IN:7318410..7322942	0.9409	+	unknown	LTR	2367638
B11:7326370..7336014	pass	motif:TGCA	TSD:TAATT	7326365..7326369	7336015..7336019	IN:7327535..7334848	0.9846	+	Copia	LTR	598473
B11:7457589..7465776	pass	motif:TGCA	TSD:ATAAC	7457584..7457588	7465777..7465781	IN:7458917..7464449	0.9872	+	Gypsy	LTR	496557
B11:7545165..7554960	pass	motif:TGCA	TSD:TATGG	7545160..7545164	7554961..7554965	IN:7546675..7553450	0.9603	?	unknown	NA	1568821
B11:7798758..7807004	pass	motif:TGCA	TSD:TATAA	7798753..7798757	7807005..7807009	IN:7800083..7805676	0.9563	+	Gypsy	LTR	1731725
B11:8085460..8100867	pass	motif:TGCA	TSD:GAAAA	8085455..8085459	8100868..8100872	IN:8086788..8099538	0.9624	-	Gypsy	LTR	1483663
B11:8228646..8237011	pass	motif:TGCA	TSD:CATCC	8228641..8228645	8237012..8237016	IN:8229966..8235690	0.9599	-	Gypsy	LTR	1585070
B11:8301037..8304551	pass	motif:TGCA	TSD:CAAAG	8301032..8301036	8304552..8304556	IN:8301495..8304093	0.9913	-	unknown	LTR	336571
B11:8401972..8410176	pass	motif:TGCA	TSD:CCCTA	8401967..8401971	8410177..8410181	IN:8403294..8408854	0.9675	+	Gypsy	LTR	1277892
B11:8417075..8425143	pass	motif:TGCA	TSD:TGAAT	8417070..8417074	8425144..8425148	IN:8418392..8423826	0.9689	-	Gypsy	LTR	1221662
B11:8462917..8470458	pass	motif:TGCA	TSD:CAGAT	8462912..8462916	8470459..8470463	IN:8464244..8469132	0.9691	+	Gypsy	LTR	1213638
B11:8497469..8505734	pass	motif:TGCA	TSD:GAAGA	8497464..8497468	8505735..8505739	IN:8498795..8504408	0.9564	+	Gypsy	LTR	1727641
B11:8536109..8552765	pass	motif:TGCA	TSD:ATTAT	8536101..8536105	8552766..8552770	IN:8538913..8549953	0.9504	?	Gypsy	LTR	1973700
B11:8587257..8591115	pass	motif:TGCA	TSD:CAAGG	8587252..8587256	8591116..8591120	IN:8588574..8589799	0.921	-	Gypsy	LTR	3210694
B11:8651409..8659536	pass	motif:TGCA	TSD:TTTGT	8651404..8651408	8659537..8659541	IN:8652739..8658210	0.9714	+	Gypsy	LTR	1121522
B11:8985459..8990320	pass	motif:TGCA	TSD:TAGAG	8985454..8985458	8990321..8990325	IN:8985699..8990085	0.9375	-	unknown	LTR	2509944
B11:9279516..9287748	pass	motif:TGCA	TSD:AGTTT	9279511..9279515	9287749..9287753	IN:9280848..9286417	0.9872	+	Gypsy	LTR	496557
B11:9345301..9351636	pass	motif:TGCA	TSD:ACAAT	9345296..9345300	9351637..9351641	IN:9345462..9351475	0.9627	+	unknown	LTR	1471518
B11:9368877..9377016	pass	motif:TGCA	TSD:GGACA	9368872..9368876	9377017..9377021	IN:9370212..9375681	0.9603	-	Gypsy	LTR	1568821
B11:9586822..9594998	pass	motif:TGCA	TSD:AATAT	9586817..9586821	9594999..9595003	IN:9588152..9593668	0.9708	-	Gypsy	LTR	1145524
B11:9675014..9680542	pass	motif:TGCA	TSD:CGAG	9675010..9675013	9680543..9680546	IN:9675477..9680079	0.9525	-	Gypsy	LTR	1887341
B11:9729774..9734632	pass	motif:TGCA	TSD:ATATT	9729769..9729773	9734633..9734637	IN:9730022..9734377	0.9451	+	unknown	LTR	2192812
B11:9769892..9775345	pass	motif:TGCA	TSD:ACTTC	9769887..9769891	9775346..9775350	IN:9770352..9774886	0.9217	+	Gypsy	LTR	3180617
B11:9789066..9797286	pass	motif:TGCA	TSD:ATGCT	9789061..9789065	9797287..9797291	IN:9790393..9795957	0.9842	+	Gypsy	LTR	614185
B11:9818788..9822162	pass	motif:TGCA	TSD:ATAA	9818784..9818787	9822163..9822166	IN:9819494..9821456	0.9745	-	Gypsy	LTR	997830
B11:9841673..9849901	pass	motif:TGCA	TSD:AACGA	9841668..9841672	9849902..9849906	IN:9843005..9848573	0.973	+	Gypsy	LTR	1057615
B11:10489785..10498043	pass	motif:TGCA	TSD:ATCAC	10489780..10489784	10498044..10498048	IN:10491114..10496714	0.9654	-	Gypsy	LTR	1362444
B11:10519749..10530061	pass	motif:TGCA	TSD:GATTA	10519744..10519748	10530062..10530066	IN:10522539..10527271	0.9764	+	Gypsy	LTR	922280
B11:10724739..10728309	pass	motif:TGCA	TSD:ACAT	10724735..10724738	10728310..10728313	IN:10725374..10727673	0.9874	+	Gypsy	LTR	488732
B11:10828430..10834020	pass	motif:TGCA	TSD:TAATT	10828425..10828429	10834021..10834025	IN:10828667..10833783	0.9705	-	Copia	LTR	1157532
B11:10918491..10926718	pass	motif:TGCA	TSD:AATCC	10918486..10918490	10926719..10926723	IN:10919820..10925390	0.9691	+	Gypsy	LTR	1213638
B11:10988847..10994924	pass	motif:TGCA	TSD:ATAGA	10988842..10988846	10994925..10994929	IN:10989089..10994674	0.956	+	unknown	LTR	1743980
B11:11029959..11037936	pass	motif:TGCA	TSD:TGTGG	11029954..11029958	11037937..11037941	IN:11031286..11036613	0.9751	-	Gypsy	LTR	973951
B11:11187220..11195269	pass	motif:TGCA	TSD:GTTCA	11187215..11187219	11195270..11195274	IN:11187763..11194725	0.956	-	Gypsy	LTR	1743980
B11:11449033..11453154	pass	motif:TGCA	TSD:GTTTT	11449028..11449032	11453155..11453159	IN:11450103..11452084	0.9412	-	Copia	LTR	2355115
B11:11490822..11494216	pass	motif:TGCA	TSD:CTTTG	11490817..11490821	11494217..11494221	IN:11491538..11493500	0.9874	+	Gypsy	LTR	488732
B11:12133516..12139176	pass	motif:TGCA	TSD:CTAG	12133512..12133515	12139177..12139180	IN:12134057..12138634	0.9576	+	Gypsy	LTR	1678680
B11:12456486..12460023	pass	motif:TGCA	TSD:ATAT	12456482..12456485	12460024..12460027	IN:12457058..12459451	1	+	Gypsy	LTR	0
B11:12839597..12847246	pass	motif:TGCA	TSD:ATCAC	12839592..12839596	12847247..12847251	IN:12840715..12846135	0.9785	-	unknown	NA	839007
B11:13214605..13219936	pass	motif:TGCA	TSD:TGTTG	13214600..13214604	13219937..13219941	IN:13215122..13219419	0.9498	-	unknown	LTR	1998422
B11:13359236..13362905	pass	motif:TGCA	TSD:CTTG	13359232..13359235	13362906..13362909	IN:13359537..13362604	0.9701	?	unknown	NA	1173551
B11:13511206..13516355	pass	motif:TGCA	TSD:CCCTC	13511201..13511205	13516356..13516360	IN:13511482..13516079	0.9638	-	Gypsy	LTR	1427031
B11:13549926..13552446	pass	motif:TGCA	TSD:CTCC	13549922..13549925	13552447..13552450	IN:13550052..13552320	0.9762	-	unknown	LTR	930223
B11:13598360..13604053	pass	motif:TGCA	TSD:AATAA	13598355..13598359	13604054..13604058	IN:13598601..13603812	0.9751	+	Copia	LTR	973951
B11:13680789..13684993	pass	motif:TGCA	TSD:AAATA	13680784..13680788	13684994..13684998	IN:13681836..13683935	0.9255	-	Copia	LTR	3017886
B11:13845439..13850798	pass	motif:TGCA	TSD:TTTTG	13845434..13845438	13850799..13850803	IN:13845678..13850559	1	-	Copia	LTR	0
B11:14076923..14082409	pass	motif:TGCA	TSD:AGTTT	14076918..14076922	14082410..14082414	IN:14077149..14082184	0.9381	+	unknown	LTR	2484780
B10:137281..143349	pass	motif:TGCA	TSD:TTTGT	137276..137280	143350..143354	IN:137737..142894	0.9737	+	unknown	LTR	1029700
B10:151434..166716	pass	motif:TGCA	TSD:ATAGC	151429..151433	166717..166721	IN:152941..165201	0.9776	+	Gypsy	LTR	874666
B10:351056..355098	pass	motif:TGCA	TSD:ATGCA	351051..351055	355096..355100	IN:351290..354857	0.9538	-	Copia	LTR	1834009
B10:647446..653242	pass	motif:TGCA	TSD:ATATA	647439..647443	653243..653247	IN:647676..653012	0.9956	-	unknown	LTR	169729
B10:722146..727752	pass	motif:TGCA	TSD:TTTAA	722141..722145	727753..727757	IN:722384..727514	1	+	Copia	LTR	0
B10:767049..772146	pass	motif:TGCA	TSD:ATAT	767045..767048	772147..772150	IN:767934..771261	1	+	Gypsy	LTR	0
B10:792370..798033	pass	motif:TGCA	TSD:CATAA	792365..792369	798034..798038	IN:792811..797591	0.9819	-	unknown	NA	704692
B10:864098..874207	pass	motif:TGCA	TSD:CAATC	864093..864097	874208..874212	IN:864335..873969	0.9706	-	unknown	LTR	1153529
B10:1070215..1081242	pass	motif:TGCA	TSD:AACTG	1070210..1070214	1081243..1081247	IN:1071374..1080083	0.9707	-	Copia	LTR	1149526
B10:1194569..1198350	pass	motif:TACA	TSD:CAAGT	1194564..1194568	1198351..1198355	IN:1194814..1198104	0.9837	-	Copia	LTR	633836
B10:1269477..1274336	pass	motif:TGCA	TSD:ATAAT	1269472..1269476	1274337..1274341	IN:1269689..1274124	0.9292	+	unknown	LTR	2860315
B10:1584526..1599103	pass	motif:TGCA	TSD:CTGTA	1584521..1584525	1599104..1599108	IN:1586035..1597608	0.9735	+	Gypsy	LTR	1037673
B10:1931338..1939089	pass	motif:TGCA	TSD:AGTTC	1931333..1931337	1939090..1939094	IN:1932559..1937871	0.9467	-	Gypsy	LTR	2126490
B10:2057310..2062945	pass	motif:TGCA	TSD:AAAAT	2057305..2057309	2062946..2062950	IN:2057549..2062706	0.9916	+	Copia	LTR	324900
B10:2100256..2105739	pass	motif:TGCA	TSD:ACATC	2100251..2100255	2105740..2105744	IN:2100630..2105365	0.9626	+	Gypsy	LTR	1475566
B10:2100256..2105739	pass	motif:TGGA	TSD:ACATC	2100251..2100255	2105740..2105744	IN:2100630..2105365	0.9627	+	Gypsy	LTR	1471518
B10:2208187..2213102	pass	motif:TGCA	TSD:AAAAT	2208182..2208186	2213103..2213107	IN:2208424..2212865	0.9747	-	Copia	LTR	989868
B10:2308956..2318639	pass	motif:TGCA	TSD:TTAGA	2308951..2308955	2318640..2318644	IN:2310324..2317270	0.9766	-	Gypsy	LTR	914339
B10:2362930..2371169	pass	motif:TGCA	TSD:AATAG	2362925..2362929	2371170..2371174	IN:2364259..2369840	0.9661	+	Gypsy	LTR	1334232
B10:2647973..2657219	pass	motif:TGCA	TSD:TAAGC	2647968..2647972	2657220..2657224	IN:2650203..2654983	0.9785	-	Gypsy	LTR	839007
B10:2690829..2693097	pass	motif:TGCA	TSD:GTAAG	2690824..2690828	2693098..2693102	IN:2691075..2692851	0.9553	-	unknown	NA	1772595
B10:2766082..2775560	pass	motif:TGCA	TSD:GATTG	2766077..2766081	2775561..2775565	IN:2767415..2774227	0.9662	-	Gypsy	LTR	1330204
B10:2962321..2965121	pass	motif:TGCA	TSD:GAATG	2962316..2962320	2965122..2965126	IN:2962567..2964865	0.9453	+	unknown	NA	2184513
B10:3194178..3199819	pass	motif:TGCA	TSD:CTTTT	3194173..3194177	3199820..3199824	IN:3194413..3199584	0.9915	+	Copia	LTR	328790
B10:3370115..3377115	pass	motif:TGCA	TSD:CTAAT	3370110..3370114	3377116..3377120	IN:3371455..3375777	0.9567	?	unknown	NA	1715393
B10:3469152..3480398	pass	motif:TGCA	TSD:ATGGT	3469147..3469151	3480399..3480403	IN:3470502..3479048	0.9607	+	Gypsy	LTR	1552581
B10:3489366..3494276	pass	motif:TGCA	TSD:GTGAT	3489361..3489365	3494277..3494281	IN:3489629..3494013	0.9544	+	Copia	LTR	1809428
B10:3525960..3531281	pass	motif:TGCA	TSD:ATTTG	3525955..3525959	3531282..3531286	IN:3526198..3531043	0.9958	-	Copia	LTR	161992
B10:3543719..3547905	pass	motif:TGCA	TSD:TTAAA	3543714..3543718	3547906..3547910	IN:3543923..3547701	0.9561	+	Gypsy	LTR	1739894
B10:3561560..3567348	pass	motif:TGCA	TSD:AATTT	3561555..3561559	3567349..3567353	IN:3561793..3567115	0.9614	+	Copia	LTR	1524183
B10:3707737..3716116	pass	motif:TGCA	TSD:ATAAT	3707732..3707736	3716117..3716121	IN:3709071..3714778	0.9417	+	Gypsy	LTR	2334256
B10:3960566..3968762	pass	motif:TGCA	TSD:CATTC	3960561..3960565	3968763..3968767	IN:3961891..3967439	0.9721	-	Gypsy	LTR	1093545
B10:4170741..4176337	pass	motif:TATA	TSD:CAACA	4170736..4170740	4176338..4176342	IN:4170947..4176131	0.9807	+	Copia	LTR	752026
B10:4292891..4303714	pass	motif:TGCA	TSD:CTATA	4292886..4292890	4303715..4303719	IN:4294052..4302552	0.9587	+	Copia	LTR	1633872
B10:4466034..4469475	pass	motif:TGCA	TSD:GAAC	4466030..4466033	4469476..4469479	IN:4466710..4468790	0.8997	+	Gypsy	LTR	4141226
B10:4502859..4515594	pass	motif:TGCA	TSD:TGCAA	4502854..4502858	4515595..4515599	IN:4506795..4511657	0.9713	+	Gypsy	LTR	1125521
B10:4690061..4697535	pass	motif:TGCA	TSD:TGTGT	4690056..4690060	4697536..4697540	IN:4691852..4695752	0.9426	-	Gypsy	LTR	2296747
B10:4700192..4708407	pass	motif:TGCA	TSD:GTCAG	4700187..4700191	4708408..4708412	IN:4701522..4707078	0.9707	+	Gypsy	LTR	1149526
B10:4910746..4919072	pass	motif:TGCA	TSD:AGTAC	4910741..4910745	4919073..4919077	IN:4912077..4917747	0.9435	-	Gypsy	LTR	2259288
B10:5379092..5381820	pass	motif:TGCA	TSD:AGATC	5379087..5379091	5381821..5381825	IN:5379329..5381583	0.9916	-	unknown	NA	324900
B10:5622373..5630839	pass	motif:TGCA	TSD:AAGCT	5622368..5622372	5630840..5630844	IN:5624164..5629033	0.9734	+	Gypsy	LTR	1041660
B10:5760343..5763736	pass	motif:TGCA	TSD:CAGT	5760339..5760342	5763737..5763740	IN:5761059..5763020	0.993	-	Gypsy	LTR	270495
B10:5904933..5914450	pass	motif:TGCA	TSD:ATAAT	5904925..5904929	5914451..5914455	IN:5906294..5913087	0.9507	-	Gypsy	LTR	1961347
B10:5941207..5949494	pass	motif:TGCA	TSD:TATAT	5941200..5941204	5949495..5949499	IN:5942553..5948147	0.9599	+	Gypsy	LTR	1585070
B10:6000902..6009046	pass	motif:TGCA	TSD:CCTAT	6000897..6000901	6009047..6009051	IN:6002410..6007538	1	+	Gypsy	LTR	0
B10:6092177..6095366	pass	motif:TGCA	TSD:CAGT	6092173..6092176	6095367..6095370	IN:6092885..6094650	0.9721	-	Gypsy	LTR	1093545
B10:6132703..6140900	pass	motif:TGCA	TSD:TAAAG	6132698..6132702	6140901..6140905	IN:6134026..6139577	0.9698	+	Gypsy	LTR	1185571
B10:6145417..6153699	pass	motif:TGCA	TSD:TTTAA	6145412..6145416	6153700..6153704	IN:6146756..6152361	0.9589	-	unknown	NA	1625733
B10:6256798..6266380	pass	motif:TGCA	TSD:ATAAT	6256790..6256794	6266381..6266385	IN:6258161..6265017	0.9478	-	Gypsy	LTR	2080981
B10:6366463..6374680	pass	motif:TGCA	TSD:CTTTT	6366458..6366462	6374681..6374685	IN:6367791..6373351	0.9661	+	Gypsy	LTR	1334232
B10:6465265..6473446	pass	motif:TGCA	TSD:TCCTT	6465260..6465264	6473447..6473451	IN:6466591..6472119	0.9729	-	Gypsy	LTR	1061605
B10:6510361..6518584	pass	motif:TGCA	TSD:AGTAA	6510356..6510360	6518585..6518589	IN:6511688..6517257	0.9668	-	Gypsy	LTR	1306048
B10:6836702..6844938	pass	motif:TGCA	TSD:CAGAC	6836697..6836701	6844939..6844943	IN:6838029..6843610	0.9608	+	Gypsy	LTR	1548522
B10:6836702..6844940	pass	motif:TGCA	TSD:GAC	6836699..6836701	6844941..6844943	IN:6838029..6843610	0.9608	+	Gypsy	LTR	1548522
B10:6867723..6874805	pass	motif:TGCA	TSD:CAAAA	6867718..6867722	6874806..6874810	IN:6869054..6873477	0.9654	-	unknown	NA	1362444
B10:7144213..7157109	pass	motif:TGCA	TSD:AAGAG	7144208..7144212	7157110..7157114	IN:7145535..7155786	0.9569	?	Gypsy	LTR	1707231
B10:7172443..7180675	pass	motif:TGCA	TSD:GCCTT	7172438..7172442	7180676..7180680	IN:7173771..7179347	0.9699	+	Gypsy	LTR	1181564
B10:7386978..7396513	pass	motif:TGCA	TSD:ACATT	7386973..7386977	7396514..7396518	IN:7388308..7395180	0.9662	-	Gypsy	LTR	1330204
B10:7406339..7413362	pass	motif:TGCA	TSD:GTCTT	7406334..7406338	7413363..7413367	IN:7407670..7412031	0.9767	+	unknown	NA	910369
B10:7607392..7614495	pass	motif:TGCA	TSD:AATTG	7607387..7607391	7614496..7614500	IN:7608723..7613165	0.976	?	unknown	NA	938169
B10:7822399..7831508	pass	motif:TGCA	TSD:CTGCA	7822394..7822398	7831509..7831513	IN:7823728..7830180	0.9737	+	Gypsy	LTR	1029700
B10:7877571..7885774	pass	motif:TGCA	TSD:GTATC	7877566..7877570	7885775..7885779	IN:7878899..7884446	0.9691	-	Gypsy	LTR	1213638
B10:7890528..7892781	pass	motif:TACA	TSD:AACAT	7890523..7890527	7892782..7892786	IN:7890719..7892590	0.9895	+	unknown	LTR	406700
B10:7898300..7910629	pass	motif:TGCA	TSD:ATCAT	7898295..7898299	7910630..7910634	IN:7900159..7908770	0.9769	-	Gypsy	LTR	902431
B10:8054224..8058379	pass	motif:TGCA	TSD:CACT	8054220..8054223	8058380..8058383	IN:8054354..8058249	0.9846	+	Gypsy	LTR	598473
B10:8082660..8088283	pass	motif:TGCA	TSD:ATAA	8082656..8082659	8088284..8088287	IN:8083212..8087731	0.942	-	unknown	NA	2321748
B10:8360692..8366090	pass	motif:TGCA	TSD:ATTAT	8360687..8360691	8366091..8366095	IN:8360930..8365852	1	-	Copia	LTR	0
B10:8596424..8599922	pass	motif:TGCA	TSD:TTGAG	8596419..8596423	8599923..8599927	IN:8596688..8599657	0.9736	-	unknown	NA	1033686
B10:8628803..8632045	pass	motif:TGCA	TSD:CTAG	8628799..8628802	8632046..8632049	IN:8629436..8631412	0.9953	?	unknown	NA	181338
B10:8914675..8920391	pass	motif:TGCA	TSD:CTAT	8914671..8914674	8920392..8920395	IN:8915200..8919866	0.9905	-	Gypsy	LTR	367718
B10:9007176..9012063	pass	motif:TGCA	TSD:AAATT	9007171..9007175	9012064..9012068	IN:9007338..9011902	0.9753	+	unknown	LTR	965996
B10:9409151..9414488	pass	motif:TGCA	TSD:GTTTA	9409146..9409150	9414489..9414493	IN:9409389..9414250	0.9706	-	Copia	LTR	1153529
B10:10009407..10015768	pass	motif:TGCA	TSD:ATAT	10009403..10009406	10015769..10015772	IN:10010291..10014884	0.9943	+	Gypsy	LTR	220068
B10:10229831..10235364	pass	motif:TGCA	TSD:CAAAA	10229826..10229830	10235365..10235369	IN:10230264..10234931	0.9815	+	Gypsy	LTR	720461
B10:11121087..11126347	pass	motif:TGCA	TSD:AGTTC	11121082..11121086	11126348..11126352	IN:11121372..11126062	0.9965	-	Gypsy	LTR	134930
B10:11713670..11719266	pass	motif:TGCA	TSD:GATAC	11713665..11713669	11719267..11719271	IN:11713909..11719027	0.9665	+	Copia	LTR	1318124
B10:11846940..11856250	pass	motif:TGCA	TSD:ATTTT	11846935..11846939	11856251..11856255	IN:11847229..11855961	0.9827	+	Gypsy	LTR	673179
B10:11909448..11913501	pass	motif:TGCA	TSD:AATT	11909444..11909447	11913502..11913505	IN:11910081..11912868	0.9858	?	unknown	NA	551390
B10:12117016..12124707	pass	motif:TGCA	TSD:AAAAT	12117011..12117015	12124708..12124712	IN:12119019..12122708	0.9721	-	Gypsy	LTR	1093545
B10:12338503..12342036	pass	motif:TGCA	TSD:TATG	12338499..12338502	12342037..12342040	IN:12339073..12341466	0.993	-	Gypsy	LTR	270495
B10:12611487..12616597	pass	motif:TGCA	TSD:TTAAG	12611482..12611486	12616598..12616602	IN:12611726..12616358	1	+	unknown	LTR	0
B10:12771282..12774533	pass	motif:TGCA	TSD:CATT	12771278..12771281	12774534..12774537	IN:12771915..12773890	0.9751	-	Gypsy	LTR	973951
B10:13640474..13645812	pass	motif:TGCA	TSD:TAAAT	13640469..13640473	13645813..13645817	IN:13640713..13645573	0.9707	+	Copia	LTR	1149526
B10:13928150..13933776	pass	motif:TGCA	TSD:ACTTC	13928145..13928149	13933777..13933781	IN:13928389..13933537	0.9749	-	Copia	LTR	981908
B10:14581057..14584359	pass	motif:TGCA	TSD:GTGAT	14581052..14581056	14584360..14584364	IN:14581610..14583806	0.9566	+	unknown	NA	1719475
B10:14730372..14736975	pass	motif:TGCA	TSD:ATATC	14730367..14730371	14736976..14736980	IN:14731726..14735620	0.9638	+	Gypsy	LTR	1427031
B32:949010..954607	pass	motif:TGCA	TSD:GTTTT	949005..949009	954608..954612	IN:949243..954374	0.9742	-	Copia	LTR	1009777
B32:1122718..1125433	pass	motif:TGCA	TSD:CAAAT	1122713..1122717	1125434..1125438	IN:1123013..1125138	0.9899	?	unknown	NA	391101
B32:2380647..2385995	pass	motif:TGCA	TSD:AAATG	2380642..2380646	2385996..2386000	IN:2380886..2385756	0.9916	-	Copia	LTR	324900
B32:3095215..3100203	pass	motif:TGCA	TSD:CTTGG	3095210..3095214	3100204..3100208	IN:3095490..3099929	0.9782	+	unknown	LTR	850889
B32:3119169..3124970	pass	motif:TGCA	TSD:ATTTT	3119164..3119168	3124971..3124975	IN:3119397..3124742	0.9649	+	unknown	LTR	1382612
B32:3149035..3153184	pass	motif:TGCA	TSD:AAAGA	3149030..3149034	3153185..3153189	IN:3150099..3152120	0.97	+	Copia	LTR	1177558
B32:3211160..3220694	pass	motif:TGCA	TSD:ATATA	3211155..3211159	3220695..3220699	IN:3212466..3219387	0.9817	+	Gypsy	LTR	712575
B32:3788176..3797799	pass	motif:TGCA	TSD:TAAAC	3788171..3788175	3797800..3797804	IN:3789339..3796636	0.9837	+	Copia	LTR	633836
B32:4005508..4010485	pass	motif:TGCA	TSD:CTAAT	4005503..4005507	4010486..4010490	IN:4005745..4010248	1	+	unknown	LTR	0
B32:4245019..4250025	pass	motif:TGCA	TSD:CCTCT	4245014..4245018	4250026..4250030	IN:4245255..4249789	0.9873	+	unknown	LTR	492644
B32:4258045..4267518	pass	motif:TGCA	TSD:ATAAT	4258040..4258044	4267519..4267523	IN:4259451..4266125	0.9422	-	unknown	NA	2313412
B32:4288054..4293423	pass	motif:TGCA	TSD:TGAAT	4288049..4288053	4293424..4293428	IN:4288575..4292902	0.9885	-	unknown	LTR	445734
B32:4362886..4368931	pass	motif:TGCA	TSD:GAGCA	4362881..4362885	4368932..4368936	IN:4363344..4368473	0.9891	+	unknown	LTR	422307
B32:4807553..4815707	pass	motif:TGCA	TSD:AGTAC	4807548..4807552	4815708..4815712	IN:4808866..4814393	0.9833	+	Gypsy	LTR	649567
B32:4871288..4873507	pass	motif:TGCA	TSD:ACAAA	4871283..4871287	4873508..4873512	IN:4871496..4873299	0.9904	+	unknown	NA	371614
B32:5208211..5211175	pass	motif:TGCA	TSD:GTTTT	5208206..5208210	5211176..5211180	IN:5208494..5210892	0.9788	?	unknown	NA	827131
B32:5434667..5442887	pass	motif:TGCA	TSD:TGACC	5434662..5434666	5442888..5442892	IN:5435997..5441559	0.9632	-	Gypsy	LTR	1451288
B32:5464542..5474118	pass	motif:TGCA	TSD:AGTTC	5464537..5464541	5474119..5474123	IN:5465873..5472785	0.976	+	Gypsy	LTR	938169
B32:5594337..5603910	pass	motif:TGCA	TSD:ATTAT	5594332..5594336	5603911..5603915	IN:5595665..5602581	0.97	-	Gypsy	LTR	1177558
B32:5677754..5685787	pass	motif:TGCA	TSD:TAATT	5677749..5677753	5685788..5685792	IN:5678001..5685540	0.9514	?	unknown	NA	1932544
B32:5716483..5720686	pass	motif:TGCA	TSD:GAGGA	5716478..5716482	5720687..5720691	IN:5717813..5719359	0.9185	+	unknown	NA	3318370
B32:5941880..5950128	pass	motif:TGCA	TSD:TTAGA	5941875..5941879	5950129..5950133	IN:5943441..5948567	1	+	Gypsy	LTR	0
B32:5972961..5979835	pass	motif:TGCA	TSD:AAAAG	5972956..5972960	5979836..5979840	IN:5974522..5978274	0.9994	-	Gypsy	LTR	23086
B32:6050548..6055900	pass	motif:TGCA	TSD:AAACC	6050543..6050547	6055901..6055905	IN:6050787..6055669	0.9582	+	Copia	LTR	1654231
B32:6430413..6435764	pass	motif:TGCA	TSD:TTTTC	6430408..6430412	6435765..6435769	IN:6430710..6435467	0.9899	-	Gypsy	LTR	391101
B32:6631235..6634112	pass	motif:TGCA	TSD:TTACT	6631230..6631234	6634113..6634117	IN:6631493..6633854	0.9884	?	unknown	NA	449640
B32:6971922..6976670	pass	motif:TGCA	TSD:AAGGG	6971917..6971921	6976671..6976675	IN:6972148..6976443	0.9825	-	unknown	LTR	681054
B32:7295489..7300320	pass	motif:TGCA	TSD:CTGAC	7295484..7295488	7300321..7300325	IN:7295792..7300017	0.9901	-	unknown	LTR	383305
B32:7333500..7341261	pass	motif:TGCA	TSD:AAAG	7333496..7333499	7341262..7341265	IN:7334326..7340432	0.953	+	Gypsy	LTR	1866817
B32:7356602..7371789	pass	motif:TGCA	TSD:GTTCT	7356597..7356601	7371790..7371794	IN:7358099..7370282	0.9682	-	Gypsy	LTR	1249763
B32:7564462..7570003	pass	motif:TGCA	TSD:ATTTT	7564457..7564461	7570004..7570008	IN:7564698..7569768	0.9534	-	Copia	LTR	1850408
B32:7571987..7577408	pass	motif:TGCA	TSD:GTTTT	7571982..7571986	7577409..7577413	IN:7572226..7577166	0.9793	+	Copia	LTR	807347
B32:8106002..8114237	pass	motif:TGCA	TSD:ACTCC	8105997..8106001	8114238..8114242	IN:8107332..8112908	0.985	+	Gypsy	LTR	582770
B32:8192993..8197696	pass	motif:TATA	TSD:GATCT	8192988..8192992	8197697..8197701	IN:8193176..8197513	0.9836	-	unknown	LTR	637768
B32:8341318..8358914	pass	motif:TGCA	TSD:ATTTG	8341313..8341317	8358915..8358919	IN:8342666..8357565	0.9681	?	Gypsy	LTR	1253780
B32:8451956..8460937	pass	motif:TGCA	TSD:CATAT	8451951..8451955	8460938..8460942	IN:8453281..8459612	0.9608	-	Gypsy	LTR	1548522
B32:8499246..8508836	pass	motif:TGCA	TSD:GTAAT	8499241..8499245	8508837..8508841	IN:8500594..8507488	0.9607	+	Gypsy	LTR	1552581
B32:8559869..8565662	pass	motif:TGCA	TSD:CAAAT	8559864..8559868	8565663..8565667	IN:8560107..8565424	0.9833	-	Copia	LTR	649567
B32:8588047..8595144	pass	motif:TGCA	TSD:CACAC	8588042..8588046	8595145..8595149	IN:8589380..8593813	0.9708	-	unknown	NA	1145524
B32:8654180..8662225	pass	motif:TGCA	TSD:GTAGT	8654175..8654179	8662226..8662230	IN:8655506..8660898	0.9616	+	Gypsy	LTR	1516075
B32:8699806..8705639	pass	motif:TGCA	TSD:ACCA	8699802..8699805	8705640..8705643	IN:8700153..8705294	0.9683	+	unknown	LTR	1245747
B32:8810731..8818970	pass	motif:TGCA	TSD:CATGC	8810726..8810730	8818971..8818975	IN:8812060..8817642	0.9669	-	Gypsy	LTR	1302024
B32:8841501..8847560	pass	motif:TGCA	TSD:TCAAA	8841496..8841500	8847561..8847565	IN:8841966..8847096	0.985	-	unknown	LTR	582770
B32:8848938..8853744	pass	motif:TACA	TSD:CCCAT	8848933..8848937	8853745..8853749	IN:8849150..8853532	0.9717	+	unknown	LTR	1109529
B32:8859180..8864395	pass	motif:TGCA	TSD:AATTT	8859175..8859179	8864396..8864400	IN:8859419..8864156	0.9916	-	Copia	LTR	324900
B32:8877593..8885821	pass	motif:TGCA	TSD:ATTTA	8877588..8877592	8885822..8885826	IN:8878919..8884496	0.9706	+	Gypsy	LTR	1153529
B32:8934276..8943141	pass	motif:TGCA	TSD:NA	..	..	IN:8936224..8941193	0.9625	+	Gypsy	LTR	1479614
B32:9062360..9068724	pass	motif:TGCA	TSD:GTTCA	9062355..9062359	9068725..9068729	IN:9063371..9067711	0.9536	+	unknown	NA	1842208
B32:9307061..9312671	pass	motif:TGCA	TSD:TATAT	9307056..9307060	9312672..9312676	IN:9307300..9312432	0.9833	?	unknown	NA	649567
B32:9434544..9438080	pass	motif:TGCA	TSD:CTAT	9434540..9434543	9438081..9438084	IN:9435156..9437455	0.9632	+	Gypsy	LTR	1451288
B32:9442613..9448179	pass	motif:TGCA	TSD:AATAT	9442608..9442612	9448180..9448184	IN:9442846..9447947	0.9871	+	Copia	LTR	500470
B32:9473774..9481960	pass	motif:TGCA	TSD:AGGTG	9473769..9473773	9481961..9481965	IN:9475100..9480636	0.9729	-	Gypsy	LTR	1061605
B32:9483036..9492551	pass	motif:TGCA	TSD:TTAAT	9483031..9483035	9492552..9492556	IN:9484362..9491225	0.9751	-	Gypsy	LTR	973951
B32:9700671..9708763	pass	motif:TGCA	TSD:GGCTT	9700666..9700670	9708764..9708768	IN:9702001..9707433	0.9715	?	unknown	NA	1117524
B32:9780715..9788971	pass	motif:TGCA	TSD:TTTAC	9780710..9780714	9788972..9788976	IN:9782034..9787653	0.9613	-	Gypsy	LTR	1528238
B32:9837020..9844124	pass	motif:TGCA	TSD:TGCGT	9837015..9837019	9844125..9844129	IN:9838344..9842800	0.9849	-	unknown	NA	586695
B32:9991490..9996246	pass	motif:TGCA	TSD:ATTAA	9991485..9991489	9996247..9996251	IN:9991769..9995967	0.9714	-	unknown	LTR	1121522
B32:10112088..10115918	pass	motif:TGCA	TSD:AAATG	10112083..10112087	10115919..10115923	IN:10112590..10115418	0.9761	-	unknown	LTR	934196
B32:10130741..10138706	pass	motif:TGCA	TSD:CGACC	10130736..10130740	10138707..10138711	IN:10132156..10137292	0.9704	+	Gypsy	LTR	1161536
B32:10212321..10220567	pass	motif:TGCA	TSD:GAGAG	10212316..10212320	10220568..10220572	IN:10213652..10219236	0.9782	-	Gypsy	LTR	850889
B32:10285444..10293618	pass	motif:TGCA	TSD:CTCAT	10285439..10285443	10293619..10293623	IN:10286760..10292296	0.9592	-	Gypsy	LTR	1613528
B32:10414967..10418667	pass	motif:TGCA	TSD:ATAAG	10414962..10414966	10418668..10418672	IN:10416291..10417347	0.8993	+	unknown	NA	4158991
B32:10444481..10449445	pass	motif:TGCA	TSD:TAATC	10444476..10444480	10449446..10449450	IN:10444797..10449129	0.9684	-	Gypsy	LTR	1241731
B32:10691931..10695480	pass	motif:TGCA	TSD:AAAA	10691927..10691930	10695481..10695484	IN:10692556..10694855	0.992	-	Gypsy	LTR	309345
B32:10864403..10867646	pass	motif:TGCA	TSD:CTAG	10864399..10864402	10867647..10867650	IN:10865037..10867012	0.989	?	unknown	NA	426210
B32:10968085..10970956	pass	motif:TGCA	TSD:TGA	10968082..10968084	10970957..10970959	IN:10968230..10970810	0.9793	?	unknown	NA	807347
B32:11397126..11406992	pass	motif:TGCA	TSD:ACAC	11397122..11397125	11406993..11406996	IN:11400117..11404002	0.9676	-	Gypsy	LTR	1273872
B32:11658812..11668681	pass	motif:TGCA	TSD:ATAAG	11658807..11658811	11668682..11668686	IN:11660185..11667315	0.9498	-	Gypsy	LTR	1998422
B32:11720776..11726412	pass	motif:TGCA	TSD:TTTAT	11720771..11720775	11726413..11726417	IN:11721014..11726174	0.9706	+	unknown	NA	1153529
B32:11760419..11764621	pass	motif:TGCA	TSD:AATTT	11760414..11760418	11764622..11764626	IN:11760749..11764290	0.973	-	unknown	LTR	1057615
B32:11845927..11853119	pass	motif:TGCA	TSD:AACAC	11845922..11845926	11853120..11853124	IN:11847256..11851790	0.9872	+	unknown	NA	496557
B32:11897493..11906401	pass	motif:TGCA	TSD:CTGCC	11897488..11897492	11906402..11906406	IN:11898816..11905076	0.9728	+	Gypsy	LTR	1065596
B32:12241528..12251550	pass	motif:TGCA	TSD:CGAAT	12241523..12241527	12251551..12251555	IN:12241706..12251372	0.927	-	Gypsy	LTR	2953902
B32:12302063..12318711	pass	motif:TGCA	TSD:ATTAT	12302058..12302062	12318712..12318716	IN:12304395..12316366	0.9851	-	Gypsy	LTR	578846
B32:12334463..12342710	pass	motif:TGCA	TSD:CATAC	12334458..12334462	12342711..12342715	IN:12335791..12341393	0.9752	+	Gypsy	LTR	969973
B32:12855343..12862040	pass	motif:TGCA	TSD:CCCAC	12855338..12855342	12862041..12862045	IN:12856721..12860663	0.955	+	Gypsy	LTR	1784867
B32:12976928..12985085	pass	motif:TGCA	TSD:ATCTA	12976923..12976927	12985086..12985090	IN:12978254..12983754	0.973	-	Gypsy	LTR	1057615
B33:572065..577575	pass	motif:TGCA	TSD:CCTT	572061..572064	577576..577579	IN:572527..577113	0.987	+	Gypsy	LTR	504384
B33:691267..697237	pass	motif:TGCA	TSD:GTTAA	691262..691266	697238..697242	IN:691505..696998	0.9833	-	Copia	LTR	649567
B33:1267806..1274158	pass	motif:TGCA	TSD:TTTG	1267802..1267805	1274159..1274162	IN:1268690..1273277	0.9853	+	Gypsy	LTR	570999
B33:1335041..1340641	pass	motif:TGCA	TSD:TTATT	1335036..1335040	1340642..1340646	IN:1335280..1340402	0.9623	-	Copia	LTR	1487713
B33:1566160..1571536	pass	motif:TGCA	TSD:GATAC	1566155..1566159	1571537..1571541	IN:1566680..1571016	0.9904	-	unknown	LTR	371614
B33:1854580..1868856	pass	motif:TGCA	TSD:ATTAG	1854575..1854579	1868857..1868861	IN:1855743..1867694	0.9734	+	unknown	LTR	1041660
B33:2010040..2015542	pass	motif:TGCA	TSD:GAATC	2010035..2010039	2015543..2015547	IN:2010330..2015252	0.9517	-	Gypsy	LTR	1920209
B33:2080248..2088559	pass	motif:TGCA	TSD:ATGAA	2080243..2080247	2088560..2088564	IN:2081715..2087086	0.977	+	Gypsy	LTR	898463
B33:2099803..2103372	pass	motif:TGCA	TSD:CCTTG	2099798..2099802	2103373..2103377	IN:2100438..2102737	0.9827	+	Gypsy	LTR	673179
B33:2163680..2168550	pass	motif:TGCA	TSD:ATGCT	2163675..2163679	2168551..2168555	IN:2164384..2167846	0.9745	+	Gypsy	LTR	997830
B33:2312317..2320308	pass	motif:TGCA	TSD:CATAT	2312312..2312316	2320309..2320313	IN:2313649..2318972	0.9648	+	Gypsy	LTR	1386647
B33:2391314..2398501	pass	motif:TGCA	TSD:TCTAT	2391309..2391313	2398502..2398506	IN:2392642..2397173	0.9669	?	unknown	NA	1302024
B33:4539039..4549192	pass	motif:TGCA	TSD:CCTTT	4539034..4539038	4549193..4549197	IN:4540365..4547864	0.9684	-	Gypsy	LTR	1241731
B33:4797318..4812590	pass	motif:TGCA	TSD:TGAAC	4797313..4797317	4812591..4812595	IN:4798632..4811270	0.9459	+	Gypsy	LTR	2159632
B33:4945540..4953698	pass	motif:TGCA	TSD:CAAAG	4945535..4945539	4953699..4953703	IN:4946871..4952367	0.9782	-	Gypsy	LTR	850889
B33:5057271..5065514	pass	motif:TGCA	TSD:CCAAG	5057266..5057270	5065515..5065519	IN:5058828..5063957	1	+	Gypsy	LTR	0
B33:5070265..5078489	pass	motif:TGCA	TSD:TATTT	5070260..5070264	5078490..5078494	IN:5071813..5076941	1	-	Gypsy	LTR	0
B33:5212712..5221013	pass	motif:TGCA	TSD:CTTTT	5212707..5212711	5221014..5221018	IN:5214297..5219427	0.9987	-	Gypsy	LTR	50043
B33:5273346..5281565	pass	motif:TGCA	TSD:TTTTT	5273341..5273345	5281567..5281571	IN:5274673..5280240	0.9669	-	Gypsy	LTR	1302024
B33:5638973..5644469	pass	motif:TGCA	TSD:AGAAT	5638968..5638972	5644470..5644474	IN:5639209..5644232	0.9328	+	Copia	LTR	2707824
B33:5717096..5721510	pass	motif:TGCA	TSD:TGTAT	5717091..5717095	5721511..5721515	IN:5717322..5721272	0.9247	+	unknown	NA	3052069
B33:5731239..5734069	pass	motif:TGCA	TSD:AAATG	5731234..5731238	5734070..5734074	IN:5731528..5733781	0.9896	+	unknown	NA	402799
B33:5792872..5801333	pass	motif:TGCA	TSD:ACGAA	5792867..5792871	5801334..5801338	IN:5794292..5799921	0.9543	+	Gypsy	LTR	1813523
B33:5921040..5923410	pass	motif:TGCA	TSD:TAAAT	5921035..5921039	5923411..5923415	IN:5921430..5923020	0.9718	+	unknown	NA	1105532
B33:5950391..5954706	pass	motif:TGCA	TSD:ATTTA	5950386..5950390	5954707..5954711	IN:5950668..5954428	0.9642	+	Copia	LTR	1410870
B33:6004176..6008489	pass	motif:TGCA	TSD:ATATA	6004169..6004173	6008490..6008494	IN:6005302..6007376	0.9644	-	Copia	LTR	1402794
B33:6088969..6094039	pass	motif:TGCA	TSD:AATGT	6088964..6088968	6094040..6094044	IN:6089207..6093801	0.9916	-	unknown	LTR	324900
B33:6199346..6206563	pass	motif:TGCA	TSD:TACTT	6199341..6199345	6206564..6206568	IN:6199659..6206250	0.9522	-	Gypsy	LTR	1899662
B33:6291205..6300735	pass	motif:TGCA	TSD:AGTTG	6291200..6291204	6300736..6300740	IN:6292532..6299409	0.9714	+	Gypsy	LTR	1121522
B33:6373447..6376975	pass	motif:TGCA	TSD:ATAT	6373443..6373446	6376976..6376979	IN:6374016..6376408	0.9789	+	Gypsy	LTR	823173
B33:6418079..6429765	pass	motif:TGCA	TSD:TGACA	6418074..6418078	6429766..6429770	IN:6421522..6426323	0.9965	-	Gypsy	LTR	134930
B33:6533901..6543491	pass	motif:TGCA	TSD:ACAAG	6533896..6533900	6543492..6543496	IN:6535232..6542158	0.9783	+	Gypsy	LTR	846928
B33:6631313..6637574	pass	motif:TGCA	TSD:CCTTC	6631308..6631312	6637575..6637579	IN:6632233..6636648	0.9002	+	Copia	LTR	4119035
B33:6696811..6706327	pass	motif:TGCA	TSD:GAGTC	6696806..6696810	6706328..6706332	IN:6697977..6705163	0.9717	-	unknown	LTR	1109529
B33:6776173..6784336	pass	motif:TGCA	TSD:ATTAT	6776168..6776172	6784337..6784341	IN:6777501..6783010	0.9736	+	Gypsy	LTR	1033686
B33:6795811..6804028	pass	motif:TGCA	TSD:CACGA	6795806..6795810	6804029..6804033	IN:6797137..6802702	0.9729	+	Gypsy	LTR	1061605
B33:6944899..6950503	pass	motif:TGCA	TSD:AGATA	6944894..6944898	6950504..6950508	IN:6945131..6950271	0.9828	+	Copia	LTR	669242
B33:7708978..7712354	pass	motif:TGCA	TSD:CTAT	7708974..7708977	7712355..7712358	IN:7709691..7711651	0.979	+	Gypsy	LTR	819216
B33:7722496..7728859	pass	motif:TGCA	TSD:CAAA	7722492..7722495	7728860..7728863	IN:7723381..7727974	1	-	Gypsy	LTR	0
B33:7736636..7741600	pass	motif:TGCA	TSD:GTATC	7736631..7736635	7741601..7741605	IN:7736870..7741353	0.9312	+	unknown	LTR	2775498
B33:8264744..8270374	pass	motif:TGCA	TSD:TAAAT	8264739..8264743	8270375..8270379	IN:8264982..8270136	0.9874	+	Copia	LTR	488732
B33:8288724..8294286	pass	motif:TGCA	TSD:GTTAG	8288719..8288723	8294287..8294291	IN:8288963..8294047	0.9833	+	Copia	LTR	649567
B33:8328497..8336708	pass	motif:TGCA	TSD:ATAAG	8328492..8328496	8336709..8336713	IN:8329823..8335382	0.9661	-	Gypsy	LTR	1334232
B33:8400073..8404642	pass	motif:TGCA	TSD:TATAT	8400068..8400072	8404643..8404647	IN:8400245..8404471	0.9651	+	unknown	LTR	1374543
B33:8577939..8583561	pass	motif:TGCA	TSD:TATTT	8577934..8577938	8583562..8583566	IN:8578172..8583328	0.9785	-	Copia	LTR	839007
B33:8911207..8916605	pass	motif:TGCA	TSD:ACTTC	8911202..8911206	8916606..8916610	IN:8911747..8916066	0.9648	+	unknown	LTR	1386647
B33:8948936..8954300	pass	motif:TGCA	TSD:AAAAT	8948931..8948935	8954301..8954305	IN:8949239..8953997	0.9639	+	Gypsy	LTR	1422990
B33:9171232..9175399	pass	motif:TGCA	TSD:GATTT	9171227..9171231	9175400..9175404	IN:9171521..9175110	0.9862	-	unknown	LTR	535713
B33:9943736..9949265	pass	motif:TGCA	TSD:TCACC	9943731..9943735	9949266..9949270	IN:9944134..9948867	0.9874	+	Gypsy	LTR	488732
B33:11091882..11096706	pass	motif:TGCA	TSD:GCAGC	11091877..11091881	11096707..11096711	IN:11092587..11096000	0.9816	?	unknown	NA	716518
B33:11266911..11272565	pass	motif:TGCA	TSD:ATAG	11266907..11266910	11272566..11272569	IN:11267451..11272028	0.9907	-	Gypsy	LTR	359929
B33:11586176..11592337	pass	motif:TGCA	TSD:ATCTG	11586171..11586175	11592338..11592342	IN:11586497..11592016	0.9751	+	unknown	LTR	973951
B33:11736652..11741555	pass	motif:TGCA	TSD:ATAGA	11736647..11736651	11741556..11741560	IN:11736914..11741294	0.9847	-	unknown	LTR	594547
B33:11833268..11838689	pass	motif:TGCA	TSD:CTTTA	11833263..11833267	11838690..11838694	IN:11833671..11838286	0.9827	+	Gypsy	LTR	673179
B13:1413235..1416585	pass	motif:TGCA	TSD:TATG	1413231..1413234	1416586..1416589	IN:1413867..1415956	0.9716	-	unknown	NA	1113526
B13:2579008..2584665	pass	motif:TGCA	TSD:ATAT	2579004..2579007	2584666..2584669	IN:2579548..2584125	0.9852	+	Gypsy	LTR	574922
B13:2848178..2854095	pass	motif:TGCA	TSD:CTAG	2848174..2848177	2854096..2854099	IN:2848774..2853508	0.9631	+	Gypsy	LTR	1455333
B13:2930884..2935107	pass	motif:TGCA	TSD:TATTA	2930879..2930883	2935108..2935112	IN:2931952..2934040	0.9636	-	Copia	LTR	1435114
B13:3119146..3125186	pass	motif:TGCA	TSD:ATTAA	3119141..3119145	3125187..3125191	IN:3119603..3124729	0.9934	+	unknown	LTR	254970
B13:3245458..3248830	pass	motif:TGCA	TSD:TATG	3245454..3245457	3248831..3248834	IN:3246091..3248197	0.9668	-	Gypsy	LTR	1306048
B13:3369096..3375959	pass	motif:TGCA	TSD:GAATC	3369091..3369095	3375960..3375964	IN:3370083..3374972	0.9726	-	unknown	NA	1073578
B13:3376090..3377645	pass	motif:TGCA	TSD:CATAC	3376085..3376089	3377646..3377650	IN:3376485..3377250	0.9747	?	unknown	NA	989868
B13:3400367..3406011	pass	motif:TGCA	TSD:AATAA	3400362..3400366	3406012..3406016	IN:3400602..3405776	0.9915	-	Copia	LTR	328790
B13:3529256..3534573	pass	motif:TGCA	TSD:TAGGG	3529251..3529255	3534574..3534578	IN:3530585..3533247	0.9319	+	unknown	NA	2745871
B13:3613944..3620305	pass	motif:TGCA	TSD:ATAT	3613940..3613943	3620306..3620309	IN:3614828..3619421	0.9989	-	Gypsy	LTR	42339
B13:3722285..3724884	pass	motif:TGCA	TSD:AGATG	3722280..3722284	3724885..3724889	IN:3722553..3724616	0.9703	?	unknown	NA	1165541
B13:3722285..3724884	pass	motif:TGCA	TSD:CATCT	3722280..3722284	3724885..3724889	IN:3722553..3724616	0.9701	-	unknown	NA	1173551
B13:3774038..3779450	pass	motif:TGCA	TSD:AAATT	3774033..3774037	3779451..3779455	IN:3774277..3779211	0.9958	+	Copia	LTR	161992
B13:3871388..3876990	pass	motif:TGCA	TSD:ATGAT	3871383..3871387	3876991..3876995	IN:3872620..3875773	0.9562	-	unknown	NA	1735809
B13:3900540..3904056	pass	motif:TGCA	TSD:ATAG	3900536..3900539	3904057..3904060	IN:3901142..3903441	0.9382	-	Gypsy	LTR	2480588
B13:3905259..3910636	pass	motif:TGCA	TSD:TGAAT	3905254..3905258	3910637..3910641	IN:3905498..3910397	0.9958	+	Copia	LTR	161992
B13:4074962..4083282	pass	motif:TGCA	TSD:GTCCT	4074957..4074961	4083283..4083287	IN:4076333..4081910	0.9316	+	Gypsy	LTR	2758564
B13:4209815..4219443	pass	motif:TGCA	TSD:ATTAA	4209810..4209814	4219444..4219448	IN:4210979..4218277	0.9777	+	unknown	LTR	870702
B13:4720743..4726627	pass	motif:TGCA	TSD:TGACT	4720738..4720742	4726628..4726632	IN:4721212..4726158	0.9915	+	unknown	LTR	328790
B13:4794239..4802451	pass	motif:TGCA	TSD:CTTGC	4794234..4794238	4802452..4802456	IN:4795571..4801121	0.9752	+	Gypsy	LTR	969973
B13:4893178..4898329	pass	motif:TGCA	TSD:TTGG	4893174..4893177	4898330..4898333	IN:4893386..4898121	0.9567	-	Gypsy	LTR	1715393
B13:5024545..5032644	pass	motif:TGCA	TSD:ATAAG	5024540..5024544	5032645..5032649	IN:5025867..5031323	0.9743	-	Gypsy	LTR	1005794
B13:5144619..5149301	pass	motif:TGCA	TSD:CTCTT	5144614..5144618	5149302..5149306	IN:5144810..5149110	0.9372	+	Copia	LTR	2522534
B13:5189644..5193770	pass	motif:TGCA	TSD:AAACT	5189639..5189643	5193771..5193775	IN:5189949..5193459	0.9711	-	unknown	LTR	1133521
B13:5264516..5272906	pass	motif:TGCA	TSD:AGTTG	5264511..5264515	5272907..5272911	IN:5265852..5271570	0.9588	+	Gypsy	LTR	1629802
B13:5351085..5366844	pass	motif:TGCA	TSD:GTAGC	5351080..5351084	5366845..5366849	IN:5352992..5364923	0.9844	+	Gypsy	LTR	606328
B13:5438662..5446795	pass	motif:TGCA	TSD:ATAAT	5438657..5438661	5446796..5446800	IN:5439990..5445469	0.9654	+	Gypsy	LTR	1362444
B13:5574005..5583577	pass	motif:TGCA	TSD:AGATC	5574000..5574004	5583578..5583582	IN:5575331..5582253	0.9541	+	Gypsy	LTR	1821716
B13:5658670..5663717	pass	motif:TGCA	TSD:TTTAT	5658665..5658669	5663718..5663722	IN:5658923..5663476	0.9486	+	unknown	LTR	2047929
B13:5764548..5774075	pass	motif:TGCA	TSD:CTGAG	5764543..5764547	5774076..5774080	IN:5765875..5772747	0.9661	-	Gypsy	LTR	1334232
B13:6164121..6168854	pass	motif:TGCA	TSD:GTTGT	6164116..6164120	6168858..6168862	IN:6164397..6168578	0.9713	-	unknown	LTR	1125521
B13:6235905..6240933	pass	motif:TGCA	TSD:AGTTT	6235900..6235904	6240934..6240938	IN:6236155..6240683	0.976	-	unknown	LTR	938169
B13:6355246..6363504	pass	motif:TGCA	TSD:GTCAT	6355241..6355245	6363505..6363509	IN:6356579..6362171	0.979	-	Gypsy	LTR	819216
B13:6385707..6397890	pass	motif:TGCA	TSD:AACAG	6385702..6385706	6397891..6397895	IN:6385965..6397632	0.9729	-	Gypsy	LTR	1061605
B13:6386947..6396446	pass	motif:TGCA	TSD:TGGCC	6386942..6386946	6396447..6396451	IN:6389214..6394169	0.9868	-	Gypsy	LTR	512213
B13:6484884..6490251	pass	motif:TGCA	TSD:AAACA	6484879..6484883	6490252..6490256	IN:6485122..6490013	0.9874	?	unknown	NA	488732
B13:6920000..6935897	pass	motif:TGCA	TSD:ATATC	6919995..6919999	6935898..6935902	IN:6921323..6934574	0.9705	+	Gypsy	LTR	1157532
B13:6921834..6928930	pass	motif:TGCA	TSD:ATGTC	6921829..6921833	6928931..6928935	IN:6923174..6927600	0.9731	+	unknown	NA	1053625
B13:6970452..6973669	pass	motif:TGCA	TSD:GAACG	6970447..6970451	6973670..6973674	IN:6970759..6973363	0.9351	?	unknown	NA	2610819
B13:7275382..7290162	pass	motif:TGCA	TSD:CGCA	7275378..7275381	7290163..7290166	IN:7276426..7289128	0.9511	-	unknown	LTR	1944885
B13:7316012..7324242	pass	motif:TGCA	TSD:GAACG	7316007..7316011	7324243..7324247	IN:7317345..7322907	0.9753	+	Gypsy	LTR	965996
B13:7356221..7361827	pass	motif:TGCA	TSD:GATTC	7356216..7356220	7361828..7361832	IN:7356459..7361588	0.9833	+	Copia	LTR	649567
B13:7549834..7558233	pass	motif:TGCA	TSD:CGTGT	7549829..7549833	7558234..7558238	IN:7551630..7556436	0.9772	-	Gypsy	LTR	890529
B13:7798063..7806261	pass	motif:TGCA	TSD:GTTCA	7798058..7798062	7806262..7806266	IN:7799389..7804935	0.9744	+	Gypsy	LTR	1001812
B13:7924856..7931258	pass	motif:TGCA	TSD:CAAGT	7924851..7924855	7931259..7931263	IN:7926182..7929934	0.9517	-	Gypsy	LTR	1920209
B13:7962084..7970347	pass	motif:TGCA	TSD:CCGGG	7962079..7962083	7970348..7970352	IN:7963646..7968785	1	-	Gypsy	LTR	0
B13:8031254..8043140	pass	motif:TGCA	TSD:TCTT	8031250..8031253	8043141..8043144	IN:8031721..8042663	0.9182	+	Gypsy	LTR	3331318
B13:8034933..8042651	pass	motif:TGCA	TSD:TCATC	8034928..8034932	8042655..8042659	IN:8036230..8041358	0.9646	+	Gypsy	LTR	1394719
B13:8135995..8141966	pass	motif:TGCA	TSD:CATAA	8135990..8135994	8141967..8141971	IN:8137423..8140551	0.951	-	Gypsy	LTR	1949000
B13:8443115..8448190	pass	motif:TGCA	TSD:TTGTT	8443107..8443111	8448191..8448195	IN:8443323..8447969	0.9266	+	unknown	LTR	2970950
B13:8924582..8930050	pass	motif:TGCA	TSD:TTTTT	8924575..8924579	8930052..8930056	IN:8924822..8929810	0.9833	-	Copia	LTR	649567
B13:9087657..9093165	pass	motif:TGCA	TSD:TTAAC	9087652..9087656	9093166..9093170	IN:9088054..9092768	0.9471	-	Gypsy	LTR	2109933
B13:9136385..9147652	pass	motif:TGCA	TSD:GTAAC	9136380..9136384	9147653..9147657	IN:9138570..9145473	0.9918	+	unknown	NA	317121
B13:9287600..9290988	pass	motif:TGCA	TSD:ATAT	9287596..9287599	9290989..9290992	IN:9288313..9290275	0.9832	+	Gypsy	LTR	653501
B13:9379061..9384857	pass	motif:TGCA	TSD:AATAA	9379056..9379060	9384858..9384862	IN:9379289..9384629	0.9781	-	unknown	LTR	854850
B13:9392087..9397757	pass	motif:TGCA	TSD:TTAGT	9392082..9392086	9397758..9397762	IN:9392326..9397518	0.9958	+	Copia	LTR	161992
B13:9411819..9417176	pass	motif:TGCA	TSD:TGATC	9411814..9411818	9417177..9417181	IN:9412340..9416656	0.9846	+	unknown	LTR	598473
B13:9599499..9605507	pass	motif:TGCA	TSD:TGTAA	9599494..9599498	9605508..9605512	IN:9599938..9605068	0.9841	+	unknown	LTR	618114
B13:9720552..9725563	pass	motif:TGCA	TSD:CATTT	9720547..9720551	9725564..9725568	IN:9720792..9725326	0.9833	+	unknown	LTR	649567
B13:10027765..10034751	pass	motif:TGCA	TSD:ATAAT	10027760..10027764	10034752..10034756	IN:10029151..10033365	0.9633	+	Gypsy	LTR	1447244
B13:10779203..10788764	pass	motif:TGCA	TSD:GTTTA	10779198..10779202	10788765..10788769	IN:10781497..10786476	0.9748	-	Gypsy	LTR	985888
B13:10925318..10930751	pass	motif:TGCA	TSD:GTTAC	10925313..10925317	10930752..10930756	IN:10925557..10930512	0.9916	-	Copia	LTR	324900
B13:11012829..11018211	pass	motif:TGCA	TSD:TTGCA	11012824..11012828	11018212..11018216	IN:11013109..11017930	0.9751	-	Gypsy	LTR	973951
B13:11265084..11270598	pass	motif:TGCA	TSD:CAAAT	11265079..11265083	11270599..11270603	IN:11265506..11270176	0.9764	+	Gypsy	LTR	922280
B13:11479252..11484882	pass	motif:TGCA	TSD:TGGGT	11479247..11479251	11484883..11484887	IN:11479706..11484426	0.9715	+	Gypsy	LTR	1117524
B13:11727183..11732820	pass	motif:TGCA	TSD:AATCG	11727178..11727182	11732821..11732825	IN:11727422..11732581	0.9958	+	Copia	LTR	161992
B13:11846900..11850213	pass	motif:TGCA	TSD:AAGGA	11846895..11846899	11850214..11850218	IN:11847118..11849995	0.9908	+	unknown	LTR	356034
B31:151862..156716	pass	motif:TGCA	TSD:TGGAG	151857..151861	156717..156721	IN:152137..156442	0.9455	-	Gypsy	LTR	2176217
B31:416727..422484	pass	motif:TGCA	TSD:ATATT	416722..416726	422485..422489	IN:416955..422256	0.9737	+	unknown	LTR	1029700
B31:640151..645474	pass	motif:TGCA	TSD:AATCC	640146..640150	645475..645479	IN:640452..645174	0.9636	-	Gypsy	LTR	1435114
B31:1122703..1128750	pass	motif:TGCA	TSD:TTATG	1122698..1122702	1128751..1128755	IN:1123163..1128289	0.9892	+	unknown	LTR	418404
B31:1233973..1243654	pass	motif:TGCA	TSD:TTGAT	1233968..1233972	1243655..1243659	IN:1235138..1242490	0.9794	-	Copia	LTR	803392
B31:1602310..1608083	pass	motif:TGCA	TSD:TAAGA	1602305..1602309	1608084..1608088	IN:1602548..1607845	0.9832	-	Copia	LTR	653501
B31:1643316..1650258	pass	motif:TGCA	TSD:GGAGG	1643311..1643315	1650259..1650263	IN:1644686..1648891	0.9489	+	Gypsy	LTR	2035544
B31:1654906..1670016	pass	motif:TGCA	TSD:AACTG	1654901..1654905	1670017..1670021	IN:1656435..1668493	0.9778	-	Gypsy	LTR	866738
B31:1706139..1715634	pass	motif:TGCA	TSD:AACAA	1706134..1706138	1715635..1715639	IN:1707307..1714481	0.9777	-	Copia	LTR	870702
B31:1768632..1774014	pass	motif:TGCA	TSD:TTGAT	1768627..1768631	1774015..1774019	IN:1768871..1773775	0.9916	-	Copia	LTR	324900
B31:1901266..1906964	pass	motif:TGCA	TSD:AATTG	1901261..1901265	1906965..1906969	IN:1901504..1906726	0.9456	?	unknown	NA	2172070
B31:2033441..2038115	pass	motif:TATA	TSD:AAACA	2033436..2033440	2038116..2038120	IN:2033624..2037932	0.9781	+	unknown	LTR	854850
B31:2157117..2162459	pass	motif:TGCA	TSD:TAAGA	2157112..2157116	2162460..2162464	IN:2157356..2162220	0.9874	+	Copia	LTR	488732
B31:2173699..2179934	pass	motif:TGCA	TSD:AGATT	2173694..2173698	2179935..2179939	IN:2173937..2179696	0.979	?	unknown	NA	819216
B31:2865332..2871409	pass	motif:TGCA	TSD:GATGC	2865327..2865331	2871410..2871414	IN:2865804..2870934	0.9853	-	unknown	LTR	570999
B31:3306591..3314838	pass	motif:TGCA	TSD:ACGAC	3306586..3306590	3314839..3314843	IN:3307916..3313513	0.9698	-	Gypsy	LTR	1185571
B31:3793359..3799279	pass	motif:TGCA	TSD:ATAT	3793355..3793358	3799280..3799283	IN:3793956..3798683	0.9698	+	Gypsy	LTR	1185571
B31:4022164..4029095	pass	motif:TGCA	TSD:CCTAT	4022159..4022163	4029096..4029100	IN:4023492..4027768	0.9752	?	unknown	NA	969973
B31:4079897..4089487	pass	motif:TGCA	TSD:CCATG	4079892..4079896	4089488..4089492	IN:4081236..4088149	0.9546	+	Gypsy	LTR	1801239
B31:4176345..4181701	pass	motif:TGCA	TSD:CGATT	4176340..4176344	4181702..4181706	IN:4176866..4181180	0.9943	-	unknown	LTR	220068
B31:4212844..4218051	pass	motif:TGCA	TSD:ATGTG	4212839..4212843	4218052..4218056	IN:4213132..4217768	0.9375	-	Gypsy	LTR	2509944
B31:4286563..4292611	pass	motif:TGCA	TSD:GACAA	4286558..4286562	4292612..4292616	IN:4287024..4292150	0.9848	+	unknown	LTR	590621
B31:4308148..4312470	pass	motif:TGCA	TSD:CTATG	4308143..4308147	4312471..4312475	IN:4308324..4312294	0.9716	+	Copia	LTR	1113526
B31:4532605..4536135	pass	motif:TGCA	TSD:TGTA	4532601..4532604	4536136..4536139	IN:4533175..4535565	0.9965	-	Gypsy	LTR	134930
B31:4564480..4572091	pass	motif:TGCA	TSD:NA	..	..	IN:4565614..4570956	0.985	+	Gypsy	LTR	582770
B31:4759071..4764578	pass	motif:TGCA	TSD:AAAG	4759067..4759070	4764579..4764582	IN:4759534..4764115	0.9892	-	Gypsy	LTR	418404
B31:4827616..4840905	pass	motif:TGCA	TSD:TTAAA	4827611..4827615	4840906..4840910	IN:4827849..4840667	0.9244	-	Copia	LTR	3064898
B31:4859791..4865336	pass	motif:TGCA	TSD:ACATA	4859786..4859790	4865337..4865341	IN:4860028..4865098	0.9244	+	Copia	LTR	3064898
B31:5158140..5162651	pass	motif:TGCA	TSD:AAAAG	5158135..5158139	5162652..5162656	IN:5158376..5162413	0.9121	-	unknown	LTR	3595864
B31:5275575..5287135	pass	motif:TGCA	TSD:GCCCG	5275570..5275574	5287136..5287140	IN:5279091..5283618	0.9898	-	Gypsy	LTR	395000
B31:5704266..5709923	pass	motif:TGCA	TSD:CTTG	5704262..5704265	5709924..5709927	IN:5704806..5709383	1	-	Gypsy	LTR	0
B31:5782586..5792166	pass	motif:TGCA	TSD:GTGGG	5782581..5782585	5792167..5792171	IN:5783914..5790835	0.976	+	Gypsy	LTR	938169
B31:5908133..5912327	pass	motif:TGCA	TSD:TTAAT	5908128..5908132	5912328..5912332	IN:5909179..5911271	0.9301	+	Copia	LTR	2822116
B31:5922638..5924309	pass	motif:TGCA	TSD:CTTAC	5922633..5922637	5924310..5924314	IN:5922890..5924058	0.9643	-	unknown	NA	1406832
B31:6080815..6093183	pass	motif:TGCA	TSD:AAAAT	6080810..6080814	6093184..6093188	IN:6082671..6091325	0.964	+	Gypsy	LTR	1418949
B31:6257913..6266111	pass	motif:TGCA	TSD:TGCGG	6257908..6257912	6266112..6266116	IN:6259245..6264784	0.9662	+	Gypsy	LTR	1330204
B31:6508207..6523135	pass	motif:TGCA	TSD:ATGTA	6508202..6508206	6523136..6523140	IN:6510068..6521287	0.9688	-	Gypsy	LTR	1225675
B31:6583741..6591966	pass	motif:TGCA	TSD:GTTGT	6583736..6583740	6591967..6591971	IN:6585058..6590647	0.9719	-	Gypsy	LTR	1101536
B31:6636882..6645129	pass	motif:TGCA	TSD:GGTTT	6636877..6636881	6645130..6645134	IN:6638212..6643796	0.9745	-	Gypsy	LTR	997830
B31:6963870..6973416	pass	motif:TGCA	TSD:CCTAG	6963865..6963869	6973417..6973421	IN:6965200..6972087	0.9624	+	Gypsy	LTR	1483663
B31:6976328..6984475	pass	motif:TGCA	TSD:GAGAA	6976323..6976327	6984476..6984480	IN:6977655..6983147	0.9639	-	Gypsy	LTR	1422990
B31:7019022..7021941	pass	motif:TGCA	TSD:AAGAA	7019017..7019021	7021942..7021946	IN:7019333..7021630	0.9776	?	unknown	NA	874666
B31:7019022..7021941	pass	motif:TGCA	TSD:TTCTT	7019017..7019021	7021942..7021946	IN:7019333..7021630	0.9775	-	unknown	NA	878631
B31:7091276..7099484	pass	motif:TGCA	TSD:CTTTG	7091271..7091275	7099485..7099489	IN:7092596..7098162	0.9511	+	Gypsy	LTR	1944885
B31:7227684..7232997	pass	motif:TGCA	TSD:CTCAG	7227679..7227683	7232998..7233002	IN:7227964..7232717	0.9714	-	Gypsy	LTR	1121522
B31:7247058..7252713	pass	motif:TGCA	TSD:AAAAC	7247053..7247057	7252714..7252718	IN:7247554..7252227	0.9237	+	Gypsy	LTR	3094855
B31:7403104..7411800	pass	motif:TGCA	TSD:TTAAT	7403099..7403103	7411801..7411805	IN:7404469..7410437	0.9524	+	Gypsy	LTR	1891447
B31:7657823..7660123	pass	motif:TGCA	TSD:TCATC	7657818..7657822	7660124..7660128	IN:7658102..7659844	0.9498	+	unknown	NA	1998422
B31:7663439..7666891	pass	motif:TGCA	TSD:ATTG	7663435..7663438	7666892..7666895	IN:7664155..7666185	0.9469	+	Gypsy	LTR	2118210
B31:7739726..7745875	pass	motif:TGCA	TSD:ATTTT	7739721..7739725	7745876..7745880	IN:7739909..7745692	0.9617	-	unknown	LTR	1512021
B31:7861602..7864076	pass	motif:TGCA	TSD:GCAGA	7861597..7861601	7864077..7864081	IN:7861836..7863842	0.9915	+	Copia	LTR	328790
B31:7999992..8004314	pass	motif:TGCA	TSD:GGTTT	7999987..7999991	8004315..8004319	IN:8000228..8004078	0.9788	-	unknown	LTR	827131
B31:8292805..8298464	pass	motif:TGCA	TSD:ATAT	8292801..8292804	8298465..8298468	IN:8293346..8297923	1	-	Gypsy	LTR	0
B31:8550729..8556144	pass	motif:TGCA	TSD:AAATT	8550724..8550728	8556145..8556149	IN:8550968..8555905	0.9916	?	unknown	NA	324900
B31:8888170..8895536	pass	motif:TGCA	TSD:GAACT	8888165..8888169	8895537..8895541	IN:8888458..8895248	0.9792	-	Gypsy	LTR	811303
B31:9367404..9372880	pass	motif:TGCA	TSD:TTGTA	9367399..9367403	9372881..9372885	IN:9367780..9372504	0.9628	-	Gypsy	LTR	1467471
B31:9875837..9882037	pass	motif:TGCA	TSD:CTTTG	9875832..9875836	9882038..9882042	IN:9876397..9881476	0.9697	-	Gypsy	LTR	1189579
B31:10229882..10236242	pass	motif:TGCA	TSD:CATAT	10229877..10229881	10236244..10236248	IN:10230765..10235359	0.9977	-	Gypsy	LTR	88597
B31:10229882..10236243	pass	motif:TGCA	TSD:CATA	10229878..10229881	10236244..10236247	IN:10230766..10235359	0.9977	-	Gypsy	LTR	88597
B31:10366713..10372083	pass	motif:TGCA	TSD:TTAGT	10366708..10366712	10372084..10372088	IN:10367233..10371562	0.9712	+	unknown	LTR	1129521
B31:10498787..10505328	pass	motif:TGCA	TSD:CAGTG	10498782..10498786	10505329..10505333	IN:10499332..10504783	0.9945	+	Gypsy	LTR	212318
B31:10774180..10779837	pass	motif:TGCA	TSD:ATTG	10774176..10774179	10779838..10779841	IN:10774720..10779297	1	+	Gypsy	LTR	0
B31:11104921..11108454	pass	motif:TGCA	TSD:ATAT	11104917..11104920	11108455..11108458	IN:11105491..11107884	0.9982	-	Gypsy	LTR	69314
B12:605297..608830	pass	motif:TGCA	TSD:CTAG	605293..605296	608831..608834	IN:605867..608260	0.9982	-	Gypsy	LTR	69314
B12:1199670..1205035	pass	motif:TGCA	TSD:TGTTG	1199665..1199669	1205036..1205040	IN:1200192..1204514	0.9866	-	unknown	LTR	520044
B12:2342181..2347800	pass	motif:TGCA	TSD:TAAAT	2342176..2342180	2347801..2347805	IN:2342420..2347561	0.9958	-	Copia	LTR	161992
B12:2533976..2539571	pass	motif:TGCA	TSD:TATGT	2533971..2533975	2539572..2539576	IN:2534452..2539094	0.9706	-	Gypsy	LTR	1153529
B12:3406338..3411893	pass	motif:TGCA	TSD:ACATG	3406333..3406337	3411894..3411898	IN:3406775..3411458	0.9367	+	Gypsy	LTR	2543530
B12:3785932..3791384	pass	motif:TGCA	TSD:CAGT	3785928..3785931	3791385..3791388	IN:3786395..3790920	0.9289	-	Gypsy	LTR	2873059
B12:3893977..3899238	pass	motif:TGCA	TSD:ATATA	3893972..3893976	3899239..3899243	IN:3894210..3899005	0.9657	?	unknown	NA	1350350
B12:4220308..4231470	pass	motif:TGCA	TSD:TATAT	4220303..4220307	4231471..4231475	IN:4221643..4230124	0.9548	+	Gypsy	LTR	1793052
B12:4718238..4727797	pass	motif:TGCA	TSD:GTACT	4718233..4718237	4727798..4727802	IN:4719569..4726469	0.9587	+	Gypsy	LTR	1633872
B12:5005161..5011293	pass	motif:TGCA	TSD:CATTG	5005156..5005160	5011294..5011298	IN:5005663..5010792	0.9761	+	unknown	LTR	934196
B12:5093025..5100010	pass	motif:TGCA	TSD:TGGTA	5093020..5093024	5100011..5100015	IN:5094231..5098806	0.9701	+	Gypsy	LTR	1173551
B12:5188728..5198122	pass	motif:TGCA	TSD:ATATG	5188723..5188727	5198123..5198127	IN:5190057..5196794	0.9647	+	Gypsy	LTR	1390683
B12:5484392..5492587	pass	motif:TGCA	TSD:TGGGA	5484387..5484391	5492588..5492592	IN:5485718..5491261	0.9834	-	Gypsy	LTR	645633
B12:5522571..5530128	pass	motif:AGCA	TSD:CATGC	5522566..5522570	5530129..5530133	IN:5523898..5528800	0.9819	-	Gypsy	LTR	704692
B12:5530132..5545466	pass	motif:TGCA	TSD:TGCA	5530128..5530131	5545467..5545470	IN:5530428..5545169	0.9663	+	Gypsy	LTR	1326177
B12:5534222..5541322	pass	motif:TGCA	TSD:TTGCA	5534217..5534221	5541323..5541327	IN:5535538..5539992	0.9722	+	Gypsy	LTR	1089551
B12:5606126..5612122	pass	motif:TGCA	TSD:ATTTC	5606121..5606125	5612123..5612127	IN:5606542..5611706	0.9856	-	unknown	LTR	559232
B12:5645377..5661320	pass	motif:TGCA	TSD:ATTTT	5645372..5645376	5661321..5661325	IN:5646743..5659952	0.9569	?	Gypsy	LTR	1707231
B12:5856203..5864416	pass	motif:TGCA	TSD:TTCTC	5856198..5856202	5864417..5864421	IN:5857531..5863088	0.9789	-	Gypsy	LTR	823173
B12:5872332..5880494	pass	motif:TGCA	TSD:GAAGG	5872327..5872331	5880495..5880499	IN:5873659..5879166	0.9519	+	Gypsy	LTR	1911988
B12:5995795..5997516	pass	motif:TGCA	TSD:CCGCA	5995790..5995794	5997517..5997521	IN:5996045..5997266	0.9402	?	unknown	NA	2396879
B12:6007052..6019201	pass	motif:TGCA	TSD:ATAAT	6007047..6007051	6019202..6019206	IN:6008728..6017517	0.9816	-	Gypsy	LTR	716518
B12:6048562..6060417	pass	motif:TGCA	TSD:CTTTG	6048557..6048561	6060418..6060422	IN:6049887..6059089	0.9593	+	Gypsy	LTR	1609461
B12:6082400..6087421	pass	motif:TGCA	TSD:ATTTA	6082395..6082399	6087422..6087426	IN:6082650..6087171	0.964	+	unknown	LTR	1418949
B12:6097671..6105882	pass	motif:TGCA	TSD:ATAAA	6097666..6097670	6105883..6105887	IN:6098999..6104555	0.9721	-	Gypsy	LTR	1093545
B12:6133403..6141645	pass	motif:TGCA	TSD:CACTC	6133398..6133402	6141646..6141650	IN:6134719..6140316	0.9699	-	Gypsy	LTR	1181564
B12:6195589..6197030	pass	motif:TGCA	TSD:AATTT	6195584..6195588	6197031..6197035	IN:6195976..6196643	0.9354	?	unknown	NA	2598190
B12:6704479..6709316	pass	motif:TGCA	TSD:TTTAT	6704474..6704478	6709317..6709321	IN:6704756..6709036	0.9643	-	Copia	LTR	1406832
B12:6713937..6721464	pass	motif:TGCA	TSD:GAAAC	6713932..6713936	6721465..6721469	IN:6715278..6720123	0.9538	-	Gypsy	LTR	1834009
B12:6748868..6760663	pass	motif:TGCA	TSD:CATAC	6748863..6748867	6760664..6760668	IN:6752362..6757158	0.9707	+	Gypsy	LTR	1149526
B12:6810171..6817264	pass	motif:TGCA	TSD:GAAAC	6810166..6810170	6817265..6817269	IN:6811501..6815934	0.988	-	unknown	NA	465271
B12:6828845..6834504	pass	motif:TGCA	TSD:CACA	6828839..6828842	6834505..6834508	IN:6829387..6833962	0.9981	-	Gypsy	LTR	73170
B12:6905036..6913269	pass	motif:TGCA	TSD:GCAAG	6905031..6905035	6913270..6913274	IN:6906362..6911941	0.9699	-	Gypsy	LTR	1181564
B12:7111197..7117560	pass	motif:TGCA	TSD:ATAT	7111193..7111196	7117561..7117564	IN:7112082..7116675	1	+	Gypsy	LTR	0
B12:7135848..7145424	pass	motif:TGCA	TSD:GCTGC	7135843..7135847	7145425..7145429	IN:7137179..7144104	0.9684	+	Gypsy	LTR	1241731
B12:7264804..7274388	pass	motif:TGCA	TSD:TTGGT	7264799..7264803	7274389..7274393	IN:7266132..7273058	0.9699	+	Gypsy	LTR	1181564
B12:7318844..7328492	pass	motif:TGCA	TSD:ATGAG	7318839..7318843	7328493..7328497	IN:7320185..7327155	0.9567	+	Gypsy	LTR	1715393
B12:7415130..7424688	pass	motif:TGCA	TSD:GCTCC	7415125..7415129	7424689..7424693	IN:7416456..7423363	0.9578	+	Gypsy	LTR	1670528
B12:7443436..7459847	pass	motif:TGCA	TSD:ATTTG	7443431..7443435	7459848..7459852	IN:7445126..7458156	0.9645	-	Gypsy	LTR	1398756
B12:7536984..7542450	pass	motif:TGCA	TSD:CTTTA	7536979..7536983	7542451..7542455	IN:7537222..7542212	0.9665	?	unknown	NA	1318124
B12:7536984..7542450	pass	motif:TGCA	TSD:TAAAG	7536979..7536983	7542451..7542455	IN:7537222..7542212	0.9664	-	unknown	NA	1322150
B12:7628424..7636673	pass	motif:TGCA	TSD:ACAAC	7628419..7628423	7636674..7636678	IN:7629750..7635346	0.9706	+	Gypsy	LTR	1153529
B12:7649710..7654684	pass	motif:TGCA	TSD:TTAGC	7649705..7649709	7654685..7654689	IN:7649960..7654434	0.98	-	unknown	LTR	779673
B12:7782332..7790295	pass	motif:TGCA	TSD:CTTTC	7782327..7782331	7790296..7790300	IN:7783741..7788883	0.9618	-	Gypsy	LTR	1507968
B12:8073091..8079458	pass	motif:TGCA	TSD:TATCG	8073086..8073090	8079459..8079463	IN:8073385..8079169	0.9388	+	unknown	NA	2455450
B12:8201296..8210843	pass	motif:TGCA	TSD:CACAT	8201291..8201295	8210844..8210848	IN:8202629..8209513	0.9737	-	Gypsy	LTR	1029700
B12:8425714..8427441	pass	motif:TACA	TSD:GACTT	8425709..8425713	8427442..8427446	IN:8425877..8427278	1	+	unknown	LTR	0
B12:8452023..8456239	pass	motif:TGCA	TSD:AACCC	8452018..8452022	8456240..8456244	IN:8453081..8455176	0.9464	+	Copia	LTR	2138913
B12:8475706..8486595	pass	motif:TGCA	TSD:ATCGG	8475701..8475705	8486596..8486600	IN:8477035..8485263	0.9715	-	Gypsy	LTR	1117524
B12:8518687..8526550	pass	motif:TGCA	TSD:GATAA	8518682..8518686	8526551..8526555	IN:8520026..8525214	0.9701	-	Gypsy	LTR	1173551
B12:8559402..8563262	pass	motif:TGCA	TSD:CTAT	8559398..8559401	8563263..8563266	IN:8559942..8562722	0.9981	+	Gypsy	LTR	73170
B12:8667365..8675611	pass	motif:TGCA	TSD:TGTGG	8667360..8667364	8675612..8675616	IN:8668696..8674279	0.985	-	Gypsy	LTR	582770
B12:8914804..8920247	pass	motif:TGCA	TSD:AAAAC	8914799..8914803	8920248..8920252	IN:8915039..8920010	0.9662	+	Copia	LTR	1330204
B12:9052540..9058149	pass	motif:TGCA	TSD:ATATT	9052535..9052539	9058150..9058154	IN:9052772..9057919	0.9698	-	Copia	LTR	1185571
B12:9129814..9135452	pass	motif:TGCA	TSD:ATTTA	9129809..9129813	9135453..9135457	IN:9130050..9135214	0.9664	+	Copia	LTR	1322150
B12:9616615..9621506	pass	motif:TGCA	TSD:CCTAA	9616610..9616614	9621507..9621511	IN:9616856..9621265	0.9876	+	unknown	LTR	480910
B12:9706070..9711104	pass	motif:TGCA	TSD:CTCTC	9706065..9706069	9711105..9711109	IN:9706320..9710854	0.996	-	unknown	LTR	154258
B12:9738688..9742935	pass	motif:TGCA	TSD:ATAAC	9738683..9738687	9742936..9742940	IN:9739766..9741857	0.9852	-	Copia	LTR	574922
B12:9804840..9810485	pass	motif:TCCA	TSD:TATAA	9804835..9804839	9810486..9810490	IN:9805296..9810029	0.9256	-	unknown	LTR	3013616
B12:9876538..9884784	pass	motif:TGCA	TSD:GCGAA	9876533..9876537	9884785..9884789	IN:9877865..9883457	0.9699	+	Gypsy	LTR	1181564
B12:9904098..9908539	pass	motif:TGCA	TSD:CTCAG	9904093..9904097	9908540..9908544	IN:9904660..9907978	0.9893	-	Gypsy	LTR	414502
B12:10090905..10096548	pass	motif:TGCA	TSD:TTTG	10090901..10090904	10096549..10096552	IN:10091443..10096008	0.9815	+	Gypsy	LTR	720461
B12:10298047..10302916	pass	motif:TGCA	TSD:TTCCA	10298042..10298046	10302917..10302921	IN:10298245..10302717	0.955	-	unknown	LTR	1784867
B12:10338342..10346389	pass	motif:TACA	TSD:TTTGT	10338337..10338341	10346390..10346394	IN:10340521..10344209	0.9647	-	Gypsy	LTR	1390683
B12:10366440..10372048	pass	motif:TGCA	TSD:GAGGT	10366435..10366439	10372049..10372053	IN:10366678..10371810	0.9832	?	unknown	NA	653501
B12:10660657..10670107	pass	motif:TGCA	TSD:ATTT	10660653..10660656	10670108..10670111	IN:10661022..10669739	0.9539	-	unknown	NA	1829911
B12:11166144..11171762	pass	motif:TGCA	TSD:AATTT	11166139..11166143	11171763..11171767	IN:11166382..11171524	0.9958	-	Copia	LTR	161992
B12:11561895..11564014	pass	motif:TGCA	TSD:TAAGA	11561890..11561894	11564015..11564019	IN:11562344..11563565	0.9644	+	unknown	NA	1402794
B12:11663383..11665502	pass	motif:TGCA	TSD:TAAGA	11663378..11663382	11665503..11665507	IN:11663832..11665053	0.9644	-	unknown	NA	1402794
B12:12180999..12184532	pass	motif:TGCA	TSD:ATAT	12180995..12180998	12184533..12184536	IN:12181569..12183962	0.9965	-	Gypsy	LTR	134930
B14:56369..61758	pass	motif:TGCA	TSD:TATAT	56364..56368	61759..61763	IN:56607..61520	0.9454	+	Copia	LTR	2180365
B14:73436..79009	pass	motif:TGCA	TSD:GTTAC	73431..73435	79010..79014	IN:73882..78563	0.9641	+	Gypsy	LTR	1414910
B14:111707..117364	pass	motif:TGCA	TSD:ATAT	111703..111706	117365..117368	IN:112247..116824	0.9944	-	Gypsy	LTR	216193
B14:447159..450516	pass	motif:TGCA	TSD:CAAT	447155..447158	450517..450520	IN:447793..449882	0.9826	?	unknown	NA	677116
B14:523841..528907	pass	motif:TGCA	TSD:AGTAC	523836..523840	528908..528912	IN:524079..528669	0.9958	+	unknown	LTR	161992
B14:847603..853204	pass	motif:TGCA	TSD:ATATT	847598..847602	853205..853209	IN:847836..852972	0.9871	-	Copia	LTR	500470
B14:1651004..1656342	pass	motif:TGCA	TSD:AATAA	1650999..1651003	1656343..1656347	IN:1651243..1656103	0.9623	+	Copia	LTR	1487713
B14:2424260..2429324	pass	motif:TGCA	TSD:ATAAG	2424255..2424259	2429325..2429329	IN:2424505..2429077	0.9706	-	unknown	LTR	1153529
B14:2500600..2506626	pass	motif:TGCA	TSD:TGT	2500595..2500597	2506627..2506629	IN:2500988..2506243	0.9421	+	Gypsy	LTR	2317579
B14:2980249..2984461	pass	motif:TGCA	TSD:CAGTA	2980244..2980248	2984462..2984466	IN:2980579..2984133	0.9545	-	unknown	LTR	1805333
B14:3147787..3151991	pass	motif:TGCA	TSD:CTTAT	3147782..3147786	3151992..3151996	IN:3148116..3151661	0.9758	+	unknown	LTR	946117
B14:3366963..3383067	pass	motif:TGCA	TSD:GTTTT	3366958..3366962	3383068..3383072	IN:3368329..3381700	0.9634	?	Gypsy	LTR	1443200
B14:3370822..3380239	pass	motif:TGCA	TSD:ATGTC	3370817..3370821	3380240..3380244	IN:3372151..3378910	0.9797	-	Gypsy	LTR	791530
B14:3676480..3686191	pass	motif:TGCA	TSD:ATAGC	3676475..3676479	3686192..3686196	IN:3677643..3685029	0.9682	-	Copia	LTR	1249763
B14:3759127..3764817	pass	motif:TGCA	TSD:TAAAT	3759122..3759126	3764818..3764822	IN:3759365..3764579	0.9622	-	Copia	LTR	1491763
B14:3877117..3882063	pass	motif:TGCA	TSD:CTTCA	3877112..3877116	3882064..3882068	IN:3877334..3881851	0.9263	+	Copia	LTR	2983744
B14:3890494..3895567	pass	motif:TGCA	TSD:CGGAG	3890489..3890493	3895568..3895572	IN:3890710..3895351	0.9861	+	Copia	LTR	539632
B14:4004700..4014423	pass	motif:TGCA	TSD:GTAGG	4004695..4004699	4014424..4014428	IN:4006028..4013095	0.9684	-	Gypsy	LTR	1241731
B14:4088858..4094509	pass	motif:TGCA	TSD:AAAG	4088854..4088857	4094510..4094513	IN:4089398..4093969	0.9852	+	Gypsy	LTR	574922
B14:4170427..4182210	pass	motif:TGCA	TSD:GTATC	4170422..4170426	4182211..4182215	IN:4171756..4180889	0.9707	+	Gypsy	LTR	1149526
B14:4612955..4621122	pass	motif:TGCA	TSD:GCTGC	4612950..4612954	4621123..4621127	IN:4614276..4619792	0.9632	-	Gypsy	LTR	1451288
B14:4695316..4703594	pass	motif:TGCA	TSD:GCGTC	4695311..4695315	4703595..4703599	IN:4696666..4702248	0.9467	+	Gypsy	LTR	2126490
B14:4808159..4816384	pass	motif:TGCA	TSD:CTAAC	4808154..4808158	4816385..4816389	IN:4809487..4815056	0.9631	+	Gypsy	LTR	1455333
B14:4959009..4967267	pass	motif:TGCA	TSD:TTAAG	4959004..4959008	4967268..4967272	IN:4960572..4965704	1	-	Gypsy	LTR	0
B14:5533943..5539804	pass	motif:TGCA	TSD:GAATA	5533938..5533942	5539805..5539809	IN:5534174..5539576	0.9481	-	unknown	LTR	2068582
B14:5568047..5574887	pass	motif:TGCA	TSD:CAAG	5568043..5568046	5574888..5574891	IN:5568641..5574283	0.9174	-	Gypsy	LTR	3365874
B14:5623341..5630699	pass	motif:TGCA	TSD:AAATC	5623336..5623340	5630700..5630704	IN:5624582..5629458	0.9887	-	Gypsy	LTR	437923
B14:5650525..5657192	pass	motif:TGCA	TSD:CATGC	5650520..5650524	5657193..5657197	IN:5651894..5655826	0.9591	+	Gypsy	LTR	1617596
B14:5718230..5725041	pass	motif:TGCA	TSD:GGGTG	5718225..5718229	5725042..5725046	IN:5719118..5724153	0.9662	+	Gypsy	LTR	1330204
B14:5727273..5730430	pass	motif:TGCA	TSD:CTTA	5727269..5727272	5730431..5730434	IN:5727887..5729818	0.9788	?	unknown	NA	827131
B14:5741434..5744268	pass	motif:TGCA	TSD:CATG	5741430..5741433	5744269..5744272	IN:5741662..5744040	0.9693	+	Gypsy	LTR	1205616
B14:5873753..5879032	pass	motif:TGCA	TSD:ATAGT	5873748..5873752	5879033..5879037	IN:5874045..5878735	0.92	+	Gypsy	LTR	3253716
B14:6084595..6094845	pass	motif:TGCA	TSD:TCTTC	6084590..6084594	6094846..6094850	IN:6085902..6093533	0.9391	-	Gypsy	LTR	2442889
B14:6224943..6233232	pass	motif:TGCA	TSD:GTCAC	6224938..6224942	6233233..6233237	IN:6226310..6231858	0.9302	-	Gypsy	LTR	2817875
B14:6300596..6308244	pass	motif:TGCA	TSD:CTGCC	6300591..6300595	6308245..6308249	IN:6301924..6306925	0.9639	-	Gypsy	LTR	1422990
B14:6365844..6371499	pass	motif:TGCA	TSD:GTTAA	6365839..6365843	6371500..6371504	IN:6366082..6371254	0.951	-	Copia	LTR	1949000
B14:6397021..6406680	pass	motif:TGCA	TSD:ATTTT	6397016..6397020	6406681..6406685	IN:6398184..6405519	0.9776	-	Copia	LTR	874666
B14:6455846..6466994	pass	motif:TGCA	TSD:CCTTT	6455841..6455845	6466995..6466999	IN:6457200..6465640	0.9719	+	Gypsy	LTR	1101536
B14:6494226..6499080	pass	motif:TGCA	TSD:GTAAG	6494221..6494225	6499081..6499085	IN:6494470..6498836	0.9429	-	unknown	LTR	2284255
B14:6653604..6661302	pass	motif:TGCA	TSD:CCTTG	6653599..6653603	6661303..6661307	IN:6654940..6659966	0.9663	-	Gypsy	LTR	1326177
B14:6786053..6798345	pass	motif:TGCA	TSD:GATAT	6786048..6786052	6798346..6798350	IN:6788084..6796299	0.9266	-	Gypsy	LTR	2970950
B14:6808913..6812445	pass	motif:TGCA	TSD:CTAA	6808909..6808912	6812446..6812449	IN:6809528..6811830	0.9593	-	Gypsy	LTR	1609461
B14:6825830..6828815	pass	motif:TGCA	TSD:GAGGA	6825825..6825829	6828816..6828820	IN:6826068..6828577	0.9874	?	unknown	NA	488732
B14:7083354..7095036	pass	motif:TGCA	TSD:AGTAT	7083349..7083353	7095037..7095041	IN:7086795..7091597	0.9936	-	Gypsy	LTR	247210
B14:7154800..7163029	pass	motif:TGCA	TSD:TATG	7154796..7154799	7163030..7163033	IN:7156129..7161700	0.9722	-	Gypsy	LTR	1089551
B14:7259293..7269075	pass	motif:TGCA	TSD:GGCAC	7259288..7259292	7269076..7269080	IN:7260628..7267735	0.9619	-	Gypsy	LTR	1503916
B14:7271826..7287896	pass	motif:TGCA	TSD:GAAAC	7271821..7271825	7287897..7287901	IN:7273154..7286568	0.9759	?	Gypsy	LTR	942143
B14:7526633..7530788	pass	motif:TGCA	TSD:AGAGA	7526628..7526632	7530789..7530793	IN:7528025..7529395	0.9484	?	unknown	NA	2056189
B14:7526633..7530788	pass	motif:TGCA	TSD:TCTCT	7526628..7526632	7530789..7530793	IN:7528025..7529395	0.9484	-	unknown	NA	2056189
B14:7632754..7640989	pass	motif:TGCA	TSD:CTTGG	7632749..7632753	7640990..7640994	IN:7634077..7639671	0.9721	-	Gypsy	LTR	1093545
B14:7734964..7738501	pass	motif:TGCA	TSD:ATAT	7734960..7734963	7738502..7738505	IN:7735536..7737929	1	-	Gypsy	LTR	0
B14:8000701..8008824	pass	motif:TGCA	TSD:AATAT	8000696..8000700	8008825..8008829	IN:8002030..8007498	0.9647	+	Gypsy	LTR	1390683
B14:8083395..8091623	pass	motif:TGCA	TSD:CTTGT	8083390..8083394	8091624..8091628	IN:8084723..8090295	0.9654	-	Gypsy	LTR	1362444
B14:8309701..8317929	pass	motif:TGCA	TSD:CTTGT	8309696..8309700	8317930..8317934	IN:8311029..8316601	0.9654	-	Gypsy	LTR	1362444
B14:8507396..8515621	pass	motif:TGCA	TSD:TGAAT	8507391..8507395	8515622..8515626	IN:8508722..8514301	0.957	-	Gypsy	LTR	1703150
B14:8669974..8677978	pass	motif:TGCA	TSD:TGGCG	8669969..8669973	8677979..8677983	IN:8671305..8676650	0.9639	+	Gypsy	LTR	1422990
B14:8741384..8744760	pass	motif:TGCA	TSD:TCAT	8741380..8741383	8744761..8744764	IN:8742097..8744058	0.9649	+	Gypsy	LTR	1382612
B14:8758356..8771379	pass	motif:TGCA	TSD:AACAC	8758351..8758355	8771380..8771384	IN:8759686..8770049	0.9685	-	Gypsy	LTR	1237716
B14:8900242..8904421	pass	motif:TGCA	TSD:CCCTT	8900237..8900241	8904422..8904426	IN:8901672..8902992	0.9532	+	unknown	NA	1858611
B14:9021822..9028909	pass	motif:TGCA	TSD:AGGTG	9021817..9021821	9028910..9028914	IN:9023153..9027579	0.9745	+	Gypsy	LTR	997830
B14:9072264..9081248	pass	motif:TGCA	TSD:GATTA	9072259..9072263	9081249..9081253	IN:9074290..9079207	0.9609	-	Gypsy	LTR	1544464
B14:9171811..9180111	pass	motif:TGCA	TSD:GACAA	9171806..9171810	9180112..9180116	IN:9173154..9178767	0.9606	+	Gypsy	LTR	1556640
B14:9278575..9284642	pass	motif:TGCA	TSD:ATCTC	9278570..9278574	9284643..9284647	IN:9279207..9284011	0.9244	+	unknown	NA	3064898
B14:9362700..9373615	pass	motif:TGCA	TSD:TTACA	9362695..9362699	9373616..9373620	IN:9364054..9372261	0.958	+	Gypsy	LTR	1662378
B14:9401943..9407091	pass	motif:TGCA	TSD:TATTT	9401938..9401942	9407092..9407096	IN:9402194..9406840	0.9762	-	Gypsy	LTR	930223
B14:9464603..9474179	pass	motif:TGCA	TSD:ATTAC	9464598..9464602	9474180..9474184	IN:9465931..9472861	0.9616	+	Gypsy	LTR	1516075
B14:9653857..9671075	pass	motif:TGCA	TSD:AACTC	9653852..9653856	9671076..9671080	IN:9655178..9669748	0.9571	-	Gypsy	LTR	1699070
B14:9688806..9697045	pass	motif:TGCA	TSD:GTGGG	9688801..9688805	9697046..9697050	IN:9690136..9695715	0.9827	+	Gypsy	LTR	673179
B14:9708658..9716492	pass	motif:TGCA	TSD:ATACT	9708653..9708657	9716493..9716497	IN:9710033..9715124	0.9847	-	Gypsy	LTR	594547
B14:9990926..9996315	pass	motif:TGCA	TSD:AATAA	9990921..9990925	9996316..9996320	IN:9991162..9996079	0.9831	-	Copia	LTR	657435
B14:10079012..10093665	pass	motif:TGCA	TSD:AATAT	10079007..10079011	10093666..10093670	IN:10079251..10093426	0.9916	+	unknown	LTR	324900
B14:10513500..10519157	pass	motif:TGCA	TSD:TATA	10513496..10513499	10519158..10519161	IN:10514040..10518617	0.9963	+	Gypsy	LTR	142660
B14:10672173..10677112	pass	motif:TGCA	TSD:ATACA	10672168..10672172	10677113..10677117	IN:10672471..10676814	0.9765	+	Gypsy	LTR	918309
B14:10672173..10677112	pass	motif:TGGA	TSD:ATACA	10672168..10672172	10677113..10677117	IN:10672471..10676814	0.9766	+	Gypsy	LTR	914339
B14:10837842..10846117	pass	motif:TGCA	TSD:GGTGT	10837837..10837841	10846118..10846122	IN:10839177..10844783	0.9746	-	Gypsy	LTR	993849
B14:10907279..10910828	pass	motif:TGCA	TSD:ATTG	10907275..10907278	10910829..10910832	IN:10907904..10910203	0.9888	-	Gypsy	LTR	434018
B14:11164420..11170176	pass	motif:TGCA	TSD:ATAAA	11164415..11164419	11170177..11170181	IN:11164656..11169940	0.9831	+	Copia	LTR	657435
B14:11279220..11284570	pass	motif:TGCA	TSD:CCATT	11279215..11279219	11284571..11284575	IN:11279459..11284331	0.9791	+	unknown	NA	815259
B14:11473373..11478444	pass	motif:TGCA	TSD:ATTAG	11473368..11473372	11478445..11478449	IN:11473611..11478206	0.9958	+	unknown	LTR	161992
B14:11553267..11558762	pass	motif:TGCA	TSD:CCAA	11553263..11553266	11558763..11558766	IN:11553730..11558298	0.9634	+	Gypsy	LTR	1443200
B14:11629764..11635279	pass	motif:TGCA	TSD:TATAT	11629759..11629763	11635280..11635284	IN:11630003..11635040	0.9958	-	Copia	LTR	161992
B14:11954084..11958324	pass	motif:TGCA	TSD:CAGAC	11954079..11954083	11958325..11958329	IN:11954345..11958063	1	+	unknown	LTR	0
B14:12337634..12341291	pass	motif:TGCA	TSD:TAATA	12337629..12337633	12341292..12341296	IN:12338124..12340798	0.9635	-	Gypsy	LTR	1439157
B14:12383531..12385068	pass	motif:TGCA	TSD:GATAT	12383526..12383530	12385069..12385073	IN:12383916..12384682	0.987	?	unknown	NA	504384
B14:12561986..12567658	pass	motif:TGCA	TSD:GAAAT	12561981..12561985	12567659..12567663	IN:12562219..12567423	0.9787	+	Copia	LTR	831089
B14:12573052..12576590	pass	motif:TGCA	TSD:TATA	12573048..12573051	12576591..12576594	IN:12573625..12576018	0.9965	+	Gypsy	LTR	134930
B14:12928080..12933205	pass	motif:TGCA	TSD:GGGAA	12928075..12928079	12933206..12933210	IN:12928331..12932954	0.9801	+	Gypsy	LTR	775722
B14:13749630..13756056	pass	motif:TGCA	TSD:ATAT	13749626..13749629	13756057..13756060	IN:13750546..13755139	0.9978	+	Gypsy	LTR	84740
B14:14002331..14017457	pass	motif:TGCA	TSD:ATGTA	14002326..14002330	14017458..14017462	IN:14003815..14015978	0.9792	+	Gypsy	LTR	811303
B1:278140..280865	pass	motif:TGCA	TSD:TATTT	278135..278139	280866..280870	IN:278408..280600	0.9851	+	unknown	NA	578846
B1:333339..338401	pass	motif:TGCA	TSD:CAAAG	333334..333338	338402..338406	IN:333577..338163	0.9958	-	unknown	LTR	161992
B1:422710..431861	pass	motif:TGCA	TSD:GTTGG	422705..422709	431862..431866	IN:424894..429676	0.978	+	Gypsy	LTR	858812
B1:884864..896521	pass	motif:TGCA	TSD:TAT	884861..884863	896522..896524	IN:885971..895414	0.9702	+	Gypsy	LTR	1169546
B1:960376..964146	pass	motif:TGCA	TSD:GACCT	960371..960375	964147..964151	IN:960858..963655	0.9633	-	Copia	LTR	1447244
B1:1119260..1120798	pass	motif:TGCA	TSD:TTTAT	1119255..1119259	1120799..1120803	IN:1119646..1120413	0.9793	?	unknown	NA	807347
B1:1260096..1264911	pass	motif:TGCA	TSD:CAACC	1260091..1260095	1264912..1264916	IN:1260753..1264253	0.9742	+	Copia	LTR	1009777
B1:1318461..1324319	pass	motif:TGCA	TSD:AATAA	1318456..1318460	1324320..1324324	IN:1318689..1324091	0.9737	+	unknown	LTR	1029700
B1:1484839..1489677	pass	motif:TGCA	TSD:ACTTT	1484834..1484838	1489678..1489682	IN:1485042..1489474	0.9655	-	unknown	LTR	1358412
B1:1594179..1599887	pass	motif:TGCA	TSD:AACG	1594175..1594178	1599888..1599891	IN:1594776..1599300	0.9548	-	Gypsy	LTR	1793052
B1:1686473..1695589	pass	motif:TGCA	TSD:CAAAT	1686468..1686472	1695590..1695594	IN:1688640..1693418	0.9664	+	Gypsy	LTR	1322150
B1:1701173..1706800	pass	motif:TGCA	TSD:AATTT	1701168..1701172	1706801..1706805	IN:1701412..1706561	0.9874	+	unknown	NA	488732
B1:1745058..1750526	pass	motif:TGCA	TSD:TTTTT	1745053..1745057	1750527..1750531	IN:1745297..1750287	0.9874	+	Copia	LTR	488732
B1:1866400..1883140	pass	motif:TGCA	TSD:CACCA	1866395..1866399	1883141..1883145	IN:1868774..1880753	0.9732	-	Gypsy	LTR	1049636
B1:2041481..2049681	pass	motif:TGCA	TSD:AATGT	2041476..2041480	2049682..2049686	IN:2042810..2048352	0.9789	-	Gypsy	LTR	823173
B1:2105378..2113629	pass	motif:TGCA	TSD:AGGAC	2105373..2105377	2113630..2113634	IN:2106707..2112297	0.9767	+	Gypsy	LTR	910369
B1:2132755..2140244	pass	motif:TGCA	TSD:ATGAT	2132750..2132754	2140245..2140249	IN:2133035..2139964	0.9679	-	unknown	LTR	1261815
B1:2163129..2169637	pass	motif:TGCA	TSD:CTAGG	2163124..2163128	2169638..2169642	IN:2163799..2168967	0.9866	?	unknown	NA	520044
B1:2385871..2391658	pass	motif:TGCA	TSD:TATA	2385865..2385868	2391659..2391662	IN:2386478..2391051	0.9669	+	Gypsy	LTR	1302024
B1:2422697..2426085	pass	motif:TGCA	TSD:GTAA	2422693..2422696	2426086..2426089	IN:2423405..2425367	0.968	+	Gypsy	LTR	1257797
B1:2596825..2602337	pass	motif:TGCA	TSD:TATG	2596821..2596824	2602338..2602341	IN:2597288..2601874	0.9978	-	Gypsy	LTR	84740
B1:2609005..2624273	pass	motif:TGCA	TSD:TTGTA	2609000..2609004	2624274..2624278	IN:2609727..2623551	0.9169	?	unknown	LTR	3387493
B1:3217825..3226090	pass	motif:TGCA	TSD:CCAAT	3217820..3217824	3226091..3226095	IN:3219173..3224747	0.9741	+	Gypsy	LTR	1013761
B1:3408270..3413824	pass	motif:TGCA	TSD:TTTTA	3408265..3408269	3413825..3413829	IN:3408508..3413586	0.9706	+	Copia	LTR	1153529
B1:3482974..3487134	pass	motif:TGCA	TSD:GTTT	3482970..3482973	3487135..3487138	IN:3483993..3486111	0.9277	-	Copia	LTR	2924091
B1:3564921..3570131	pass	motif:TGCA	TSD:GCTTT	3564916..3564920	3570132..3570136	IN:3565179..3569873	0.9651	-	Gypsy	LTR	1374543
B1:3721631..3731253	pass	motif:TGCA	TSD:ACTAT	3721626..3721630	3731254..3731258	IN:3722962..3729922	0.9805	-	Gypsy	LTR	759922
B1:4046865..4055205	pass	motif:TGCA	TSD:ATCCA	4046860..4046864	4055206..4055210	IN:4048186..4053890	0.9629	+	Gypsy	LTR	1463424
B1:4364801..4370353	pass	motif:TGCA	TSD:TTAA	4364797..4364800	4370354..4370357	IN:4364986..4370168	1	+	Copia	LTR	0
B1:4488972..4492521	pass	motif:TGCA	TSD:TTTG	4488968..4488971	4492522..4492525	IN:4489598..4491895	0.9824	-	Gypsy	LTR	684992
B1:4521602..4527233	pass	motif:TGCA	TSD:TTAAT	4521597..4521601	4527234..4527238	IN:4521841..4526995	0.9623	-	Copia	LTR	1487713
B1:4659315..4665334	pass	motif:TGCA	TSD:GTTTT	4659310..4659314	4665335..4665339	IN:4659763..4664886	0.9844	+	unknown	LTR	606328
B1:4953913..4961165	pass	motif:TGCA	TSD:CTCAC	4953908..4953912	4961166..4961170	IN:4955251..4959830	0.9589	+	unknown	NA	1625733
B1:5013665..5021493	pass	motif:TGCA	TSD:ACTAC	5013660..5013664	5021494..5021498	IN:5014982..5020165	0.9616	+	Gypsy	LTR	1516075
B1:5055535..5063791	pass	motif:TGCA	TSD:GACAC	5055530..5055534	5063792..5063796	IN:5056865..5062461	0.9571	+	Gypsy	LTR	1699070
B1:5161473..5169690	pass	motif:TGCA	TSD:GCAGT	5161468..5161472	5169691..5169695	IN:5162796..5168367	0.9705	+	Gypsy	LTR	1157532
B1:5228191..5245301	pass	motif:TGCA	TSD:AGTCT	5228186..5228190	5245302..5245306	IN:5229640..5243852	0.9731	?	unknown	LTR	1053625
B1:5350101..5358317	pass	motif:TGCA	TSD:GCGCT	5350096..5350100	5358318..5358322	IN:5351429..5356988	0.9736	-	Gypsy	LTR	1033686
B1:5486512..5490450	pass	motif:TGCA	TSD:ATAG	5486508..5486511	5490451..5490454	IN:5486813..5490149	0.9767	+	Gypsy	LTR	910369
B1:5504728..5521371	pass	motif:TGCA	TSD:AGATA	5504723..5504727	5521372..5521376	IN:5507028..5519085	0.9831	-	Gypsy	LTR	657435
B1:5585933..5590027	pass	motif:TGCA	TSD:ACCAT	5585928..5585932	5590028..5590032	IN:5587349..5588599	0.9552	-	unknown	NA	1776685
B1:5662964..5667114	pass	motif:TGCA	TSD:GACAT	5662959..5662963	5667115..5667119	IN:5664373..5665704	0.9638	-	unknown	NA	1427031
B1:5844889..5853120	pass	motif:TGCA	TSD:AGAAT	5844884..5844888	5853121..5853125	IN:5846219..5851791	0.982	-	Gypsy	LTR	700751
B1:5878488..5886628	pass	motif:TGCA	TSD:AATGT	5878483..5878487	5886629..5886633	IN:5879813..5885301	0.9646	-	Gypsy	LTR	1394719
B1:6063416..6074123	pass	motif:TGCA	TSD:AATAA	6063411..6063415	6074124..6074128	IN:6064791..6072746	0.9514	+	Gypsy	LTR	1932544
B1:6297396..6302268	pass	motif:TGCA	TSD:CATGA	6297391..6297395	6302269..6302273	IN:6297850..6301814	0.9626	-	Copia	LTR	1475566
B1:6312227..6320406	pass	motif:TGCA	TSD:GCCAC	6312222..6312226	6320407..6320411	IN:6313550..6319083	0.9826	-	Gypsy	LTR	677116
B1:6327229..6335464	pass	motif:TGCA	TSD:ATATC	6327224..6327228	6335465..6335469	IN:6328557..6334136	0.9932	+	Gypsy	LTR	262731
B1:6383996..6392234	pass	motif:TGCA	TSD:AAATG	6383991..6383995	6392235..6392239	IN:6385322..6390906	0.9759	+	Gypsy	LTR	942143
B1:6752882..6757505	pass	motif:TGCA	TSD:TGAAT	6752877..6752881	6757506..6757510	IN:6753070..6757317	0.9471	+	unknown	LTR	2109933
B1:6917195..6924257	pass	motif:TGCA	TSD:AAAAG	6917190..6917194	6924258..6924262	IN:6918425..6923027	0.9472	-	Gypsy	LTR	2105795
B1:6979357..6982943	pass	motif:TGCA	TSD:ATAGT	6979352..6979356	6982944..6982948	IN:6979613..6982688	0.9105	-	Copia	LTR	3665656
B1:7226266..7235845	pass	motif:TGCA	TSD:ATAAT	7226261..7226265	7235846..7235850	IN:7227594..7234517	0.9707	-	Gypsy	LTR	1149526
B1:7312251..7318290	pass	motif:TGCA	TSD:GAATA	7312246..7312250	7318291..7318295	IN:7312709..7317832	0.9869	+	unknown	LTR	508298
B1:7369038..7378571	pass	motif:TGCA	TSD:TACCA	7369033..7369037	7378572..7378576	IN:7371321..7376298	0.9904	+	Gypsy	LTR	371614
B1:7715305..7723531	pass	motif:TGCA	TSD:GAAAG	7715300..7715304	7723532..7723536	IN:7716636..7722200	0.9902	+	Gypsy	LTR	379407
B1:7785736..7791265	pass	motif:TGCA	TSD:AATAT	7785731..7785735	7791266..7791270	IN:7785975..7791026	0.9791	-	Copia	LTR	815259
B1:7804184..7808669	pass	motif:TGCA	TSD:ATAAT	7804179..7804183	7808670..7808674	IN:7804423..7808428	0.9627	-	Copia	LTR	1471518
B1:7817676..7823831	pass	motif:TGCA	TSD:ATTAC	7817671..7817675	7823832..7823836	IN:7817989..7823518	0.9936	-	Copia	LTR	247210
B1:8477484..8482934	pass	motif:TGCA	TSD:TATG	8477480..8477483	8482935..8482938	IN:8477941..8482477	0.9869	-	Gypsy	LTR	508298
B1:8580115..8584499	pass	motif:TGCA	TSD:ATTGG	8580110..8580114	8584500..8584504	IN:8581340..8583274	0.9861	+	Copia	LTR	539632
B1:8862878..8868316	pass	motif:TGCA	TSD:AAAAT	8862873..8862877	8868317..8868321	IN:8863116..8868078	0.9706	-	Copia	LTR	1153529
B1:8935882..8939281	pass	motif:TGCA	TSD:AAAC	8935878..8935881	8939282..8939285	IN:8936601..8938562	0.9917	+	Gypsy	LTR	321010
B1:9010037..9015234	pass	motif:TGCA	TSD:TCTTT	9010032..9010036	9015235..9015239	IN:9010353..9014919	0.962	-	Gypsy	LTR	1499864
B1:9938266..9943776	pass	motif:TGCA	TSD:TTAG	9938262..9938265	9943777..9943780	IN:9938729..9943315	0.9892	-	Gypsy	LTR	418404
B1:10134166..10139780	pass	motif:TGCA	TSD:AAATT	10134161..10134165	10139781..10139785	IN:10134398..10139548	0.9871	+	Copia	LTR	500470
B1:11876291..11881711	pass	motif:TGCA	TSD:TTTTT	11876284..11876288	11881712..11881716	IN:11876532..11881470	0.9833	+	Copia	LTR	649567
B1:12028905..12034413	pass	motif:TGCA	TSD:TTAG	12028901..12028904	12034414..12034417	IN:12029366..12033952	0.9826	+	Gypsy	LTR	677116
B1:12117683..12127258	pass	motif:TGCA	TSD:ATAGG	12117678..12117682	12127259..12127263	IN:12118847..12126094	0.9803	-	Copia	LTR	767821
B1:12329376..12335022	pass	motif:TGCA	TSD:ATCT	12329372..12329375	12335023..12335026	IN:12329916..12334482	0.9981	+	Gypsy	LTR	73170
B34:1285967..1291430	pass	motif:TGCA	TSD:TTTTT	1285962..1285966	1291431..1291435	IN:1286274..1291124	0.9609	+	Gypsy	LTR	1544464
B34:1655810..1661348	pass	motif:TGCA	TSD:AATTT	1655805..1655809	1661349..1661353	IN:1656046..1661112	0.9915	?	unknown	NA	328790
B34:2994086..2999485	pass	motif:TGCA	TSD:TAAGT	2994081..2994085	2999486..2999490	IN:2994325..2999246	0.9833	-	unknown	NA	649567
B34:3105418..3109597	pass	motif:TGCA	TSD:ATACA	3105413..3105417	3109598..3109602	IN:3105707..3109308	0.9965	+	unknown	LTR	134930
B34:3134164..3139578	pass	motif:TGCA	TSD:ATTTT	3134159..3134163	3139579..3139583	IN:3134402..3139340	0.9958	-	Copia	LTR	161992
B34:3440999..3445746	pass	motif:TGCA	TSD:TATTA	3440994..3440998	3445747..3445751	IN:3441258..3445486	0.9808	-	unknown	LTR	748078
B34:3598522..3604516	pass	motif:TGCA	TSD:GGTTT	3598517..3598521	3604517..3604521	IN:3598957..3604081	0.9839	-	Copia	LTR	625974
B34:4303170..4309107	pass	motif:TGCA	TSD:TTAGG	4303165..4303169	4309108..4309112	IN:4303776..4308500	0.9918	+	Gypsy	LTR	317121
B34:4409556..4415388	pass	motif:TGCA	TSD:ATT	4409553..4409555	4415387..4415389	IN:4409787..4415156	0.9394	+	unknown	LTR	2430333
B34:4623017..4634489	pass	motif:TGCA	TSD:CTTAT	4623012..4623016	4634490..4634494	IN:4624343..4633163	0.9578	-	Gypsy	LTR	1670528
B34:4627422..4631531	pass	motif:TGCA	TSD:CATGC	4627417..4627421	4631532..4631536	IN:4628827..4630126	0.973	+	unknown	NA	1057615
B34:4660052..4668300	pass	motif:TGCA	TSD:GTGGA	4660047..4660051	4668301..4668305	IN:4661381..4666970	0.9677	-	Gypsy	LTR	1269852
B34:4713088..4720685	pass	motif:TGCA	TSD:ATATA	4713083..4713087	4720686..4720690	IN:4714438..4719337	0.9763	+	Gypsy	LTR	926252
B34:4793838..4803363	pass	motif:TGCA	TSD:AACCT	4793833..4793837	4803364..4803368	IN:4795171..4802030	0.97	-	Gypsy	LTR	1177558
B34:4821591..4829419	pass	motif:TGCA	TSD:AAATC	4821586..4821590	4829420..4829424	IN:4822921..4828089	0.9805	+	Gypsy	LTR	759922
B34:4942576..4949592	pass	motif:TGCA	TSD:ATAAT	4942571..4942575	4949593..4949597	IN:4943879..4948289	0.9655	-	unknown	NA	1358412
B34:5035362..5042388	pass	motif:TGCA	TSD:TATAT	5035355..5035359	5042389..5042393	IN:5036695..5041052	0.9745	-	unknown	NA	997830
B34:5093517..5101727	pass	motif:TGCA	TSD:ATTGA	5093512..5093516	5101728..5101732	IN:5094844..5100400	0.9759	-	Gypsy	LTR	942143
B34:5106707..5113340	pass	motif:TGCA	TSD:TTATT	5106702..5106706	5113341..5113345	IN:5107457..5112590	0.9747	+	unknown	NA	989868
B34:5142213..5147957	pass	motif:TGCA	TSD:TTTTT	5142208..5142212	5147958..5147962	IN:5142453..5147715	0.9669	+	Copia	LTR	1302024
B34:5254386..5258569	pass	motif:TGCA	TSD:CCCCT	5254381..5254385	5258570..5258574	IN:5255812..5257142	0.9685	?	unknown	NA	1237716
B34:5323004..5331196	pass	motif:TGCA	TSD:GGTAT	5322999..5323003	5331197..5331201	IN:5324334..5329867	0.9662	+	Gypsy	LTR	1330204
B34:5418963..5422505	pass	motif:AGCA	TSD:TTATC	5418958..5418962	5422506..5422510	IN:5419581..5421884	0.9743	-	Gypsy	LTR	1005794
B34:5559238..5570409	pass	motif:TGCA	TSD:AGTT	5559234..5559237	5570410..5570413	IN:5559860..5569787	0.9775	+	unknown	NA	878631
B34:5569082..5583257	pass	motif:TGCA	TSD:TACGC	5569077..5569081	5583258..5583262	IN:5570410..5581929	0.988	+	Gypsy	LTR	465271
B34:5886620..5889558	pass	motif:TGCA	TSD:ATAA	5886616..5886619	5889559..5889562	IN:5886809..5889369	0.9735	+	unknown	NA	1037673
B34:5896229..5899124	pass	motif:TGCA	TSD:CCCAT	5896224..5896228	5899125..5899129	IN:5896457..5898895	0.9567	+	Copia	LTR	1715393
B34:5901107..5905002	pass	motif:TGCA	TSD:GAACA	5901102..5901106	5905003..5905007	IN:5901641..5904470	0.9775	+	unknown	LTR	878631
B34:6234265..6243690	pass	motif:TGCA	TSD:CAATA	6234260..6234264	6243691..6243695	IN:6234512..6243443	0.9636	+	unknown	LTR	1435114
B34:6380267..6385137	pass	motif:TGCA	TSD:GTCGT	6380262..6380266	6385138..6385142	IN:6380515..6384890	0.9597	+	unknown	LTR	1593198
B34:6392503..6402229	pass	motif:TGCA	TSD:CATGT	6392498..6392502	6402230..6402234	IN:6393857..6400861	0.9489	+	Gypsy	LTR	2035544
B34:6524325..6529301	pass	motif:TGCA	TSD:GCTTT	6524320..6524324	6529302..6529306	IN:6524553..6529073	0.9868	-	unknown	LTR	512213
B34:6544661..6552932	pass	motif:TGCA	TSD:TATTT	6544656..6544660	6552933..6552937	IN:6546217..6551375	0.9994	-	Gypsy	LTR	23086
B34:6613684..6621318	pass	motif:TGCA	TSD:ATAGA	6613679..6613683	6621319..6621323	IN:6614928..6620074	0.9751	+	Gypsy	LTR	973951
B34:6669568..6677834	pass	motif:TGCA	TSD:AAGCT	6669563..6669567	6677835..6677839	IN:6671124..6676278	1	+	Gypsy	LTR	0
B34:6858812..6866866	pass	motif:TGCA	TSD:CTCGC	6858807..6858811	6866867..6866871	IN:6860769..6864895	0.9233	+	Gypsy	LTR	3111987
B34:6939641..6947873	pass	motif:TGCA	TSD:AAAGG	6939636..6939640	6947874..6947878	IN:6941176..6946338	1	-	Gypsy	LTR	0
B34:6958487..6966706	pass	motif:TGCA	TSD:ATGAC	6958482..6958486	6966707..6966711	IN:6960041..6965152	1	-	Gypsy	LTR	0
B34:6977010..6985222	pass	motif:TGCA	TSD:ATCAC	6977005..6977009	6985223..6985227	IN:6978545..6983687	1	+	Gypsy	LTR	0
B34:7045891..7053939	pass	motif:TGCA	TSD:CTCGC	7045886..7045890	7053940..7053944	IN:7047861..7051979	0.9214	+	Gypsy	LTR	3193504
B34:7204348..7212422	pass	motif:TGCA	TSD:CTCGC	7204343..7204347	7212423..7212427	IN:7206318..7210448	0.9372	+	Gypsy	LTR	2522534
B34:7367127..7379895	pass	motif:TGCA	TSD:AAACA	7367122..7367126	7379896..7379900	IN:7367365..7379657	0.9748	-	Copia	LTR	985888
B34:7367610..7374712	pass	motif:TGCA	TSD:ATCTT	7367605..7367609	7374713..7374717	IN:7368941..7373388	0.9796	+	unknown	NA	795484
B34:7426144..7430207	pass	motif:TGCA	TSD:TTTTT	7426139..7426143	7430208..7430212	IN:7426383..7429968	1	?	unknown	NA	0
B34:7592208..7600371	pass	motif:TGCA	TSD:TTTAC	7592203..7592207	7600372..7600376	IN:7593536..7599042	0.9819	-	Gypsy	LTR	704692
B34:7609693..7618805	pass	motif:TGCA	TSD:ATTAC	7609688..7609692	7618806..7618810	IN:7611787..7616725	0.9486	-	Gypsy	LTR	2047929
B34:7658031..7663217	pass	motif:TGCA	TSD:ATCCA	7658026..7658030	7663218..7663222	IN:7658239..7663013	0.9038	-	Copia	LTR	3959761
B34:7784687..7792784	pass	motif:TGCA	TSD:CTAGA	7784682..7784686	7792785..7792789	IN:7786012..7791459	0.9691	?	unknown	NA	1213638
B34:7913709..7921838	pass	motif:TGCA	TSD:AGAAT	7913704..7913708	7921839..7921843	IN:7915039..7920508	0.9797	-	Gypsy	LTR	791530
B34:7991348..8003635	pass	motif:TGCA	TSD:ACCTT	7991343..7991347	8003636..8003640	IN:7992682..8002301	0.9708	+	Gypsy	LTR	1145524
B34:8017561..8025786	pass	motif:TGCA	TSD:GGAAT	8017556..8017560	8025787..8025791	IN:8018891..8024456	0.9647	-	Gypsy	LTR	1390683
B34:8099870..8108101	pass	motif:TGCA	TSD:CATGA	8099865..8099869	8108102..8108106	IN:8101201..8106770	0.9857	-	Gypsy	LTR	555311
[truncated: 3,762 more rows]

## Sheet: Table S10
Supplementary Table 10 Statistics of gene annotation in A. esculentus
Item	Total	subgenome A	subgenome B
Gene number	113364	57374	55879
Mean gene length (bp)	2480.21	2490.28	2471.24
Mean CDS length (bp)	1212.87	1215.98	1209.86
Mean exon length (bp)	232.06	231.91	232.08
Mean intron length (bp)	299.85	300.31	299.39
Exon number per gene	5.23	5.24	5.21

[truncated: 24 more sheets: Table S11, Table S12, Table S13, Table S14, Table S15, Table S16, Table S17, Table S18, Table S19, Table S20, Table S21, Table S22, Table S23, Table S24, Table S25, Table S26, Table S27, Table S28, Table S29, Table S30 …]
